# Supplementary material for: Estimating the number and size of phloem sieve plate pores using longitudinal views and geometric reconstruction
Source: Sci Rep. 2014 May 12;4:4929. doi: 10.1038/srep04929 (PMC5381363; doi:10.1038/srep04929)
Supplement: Supplementary Information — Supplementary_Dataset_1 [file srep04929-s2.xls]

## Sheet: Read
Estimating the Number and Size of Pores of Phloem Sieve Plates Using Longitudinal Views and Geometric Reconstruction
Philippe Bussières
31 March 2014

## Sheet: Calculations
	Inputs			Click on blue box		Results
Estimation of LS and D from t, Lm and cvl
	case:	e	(don't change e)
	t	0.07				LS	0.092538
	Lm	0.318				D	0.417216
	cvL	0.26
Estimation of Lm/D, D and cvl from t, LS and Lm
	case:	e	(don't change e)
	t	0.07				Lm / D	0.762427
	LS	0.094				D	0.397415
	Lm	0.303				cvL	0.25669
Estimation of Lm and cvl from t, LS and D
	case:	e	(don't change e)
	t	0.07				Lm	0.318436
	LS	0.094				cvL	0.259648
	D	0.4179
