# Supplementary material for: Estimating the number and size of phloem sieve plate pores using longitudinal views and geometric reconstruction
Source: Sci Rep. 2014 May 12;4:4929. doi: 10.1038/srep04929 (PMC5381363; doi:10.1038/srep04929)
Supplement: Supplementary Information — Supplementary_Dataset_2 [file srep04929-s3.xls]

## Sheet: Read
Estimating the Number and Size of Pores of Phloem Sieve Plates Using Longitudinal Views and Geometric Reconstruction
Philippe Bussières
31 March 2014

## Sheet: LongitudFisher
Longitudinal views from Fisher (1975)																					Distributions of the images lengths estimated from the estimated equivalent diameter distributions												Normal distribution of the pore diameter from the reconstruction of the plate				Calculation of the image lengths
																								Distribution				form 1	form 2	form 3	total												INPUTS				LS	0.093
Nota: the data in green colour are data input in the file																											lm	0.356	0.372	0.392																	t/2	0.035
																											Numbers of images per unit of slice	0.346749	0.36824	0.419239												cvD	0.265				the longest diameter of all the populations	0.762215
																							Dm	0.453434			% circles	0.415094	0.301887	0.283019			Dm	0.410635								Dm	0.453				distance between slices	0.00346108
																							cvD	0.26513			Numbers of images	0.143933	0.111167	0.118652	0.373753		cvD	0.255621								% circles giving images in each macro-class	100				total estimated or choosen number of circles	100
																							sd	0.120219			total image lengths	0.0512403	0.0413541	0.0465118	0.139106		sd	0.104967
	n° figure Fisher		plate image length l		pore image length l				measured distance between one end of the pore image to one plate image end		calculated distance of the other one end of the pore image	Lpp	minimal distance of the pore image centre pore to the plate edge h0	pore diameter estimated by regression (6)	measured pore image length distribution						Numero of class	Upper limit of class	Class of image length	Image frequencies							Corrected class limits for images from the 3 forms		Frequences	diametres							Abscissa of the slice middle	0	1	2	3	4	5	6	7
		grossissement	mm figures	microns	n° pores	mm figures	microns	means	mm figures	microns	microns	microns	microns	microns		frequency	microns					microns	microns								microns			microns				Frequences	Frequency in the entire population	Diametre of particle	Radius of particle	0	0.00346108	0.00692215	0.0103832	0.0138443	0.0173054	0.0207665	0.0242275
	11	22000	110	5	1	6	0.272727		23	1.04545	3.68182	1.04545	1.06165	0.457111	1	0.0434783	0.108108																				1	0.005	0.005	0.143785	0.0718923	0.125595	0.121478	0.116808	0.111514	0.105503	0.0986438	-	-
		22000	110	5	2	17	0.772727		30	1.36364	2.86364	1.36364	1.48688	0.490269	2	0.0869565	0.162162				1	0.8	0.80-0.79	1		lm	0.359161				0.771999		0.001	0.0862609			2	0.015	0.015	0.192492	0.0962458	0.179313	0.176454	0.173272	0.169748	0.165861	0.161585	0.156887	0.151728
		22000	110	5	3	11	0.5		63	2.86364	1.63636	1.63636	1.56931	0.495078	3	0.130435	0.216216				2	0.79	0.79-0.78	1		mean lm	0.372188				0.762349		0.002	0.108522			3	0.025	0.025	0.217716	0.108858	0.206156	0.203674	0.200924	0.197893	0.194569	0.190937	0.186978	0.182671
		22000	110	5	4	7	0.318182		80	3.63636	1.04545	1.04545	1.08039	0.458867	4	0.173913	0.216216				3	0.78	0.78-0.77	1		lm / mean lm	0.964999				0.752699		0.003	0.122208			4	0.035	0.035	0.235489	0.117745	0.224845	0.222572	0.220057	0.217294	0.214271	0.210978	0.207402	0.203528
		22000	110	5	5	5	0.227273		95	4.31818	0.454545	0.454545	0.526151	0.395443	5	0.217391	0.227273				4	0.77	0.77-0.76	1							0.743049		0.004	0.132255			5	0.045	0.045	0.249476	0.124738	0.239454	0.237321	0.234965	0.232378	0.229554	0.226484	0.223156	0.21956
		22000	110	5	6	7	0.318182	0.401515	106	4.81818	-0.136364	-0.136364	0.0213812	0.316994	6	0.26087	0.27027				5	0.76	0.76-0.75	1							0.733399		0.005	0.140258			6	0.055	0.055	0.261145	0.130572	0.251588	0.249559	0.247319	0.244863	0.242185	0.239277	0.236129	0.232734
	12	21600	112	5.18519	1	11	0.509259		22	1.01852	3.65741	1.01852	1.21595	0.470761	7	0.304348	0.27027				6	0.75	0.75-0.74	0.99816							0.723749		0.006	0.146943			7	0.065	0.065	0.27124	0.13562	0.262051	0.260104	0.257956	0.255602	0.253037	0.250255	0.247248	0.244007
		21600	112	5.18519	2	8	0.37037		41	1.89815	2.91667	1.89815	1.88649	0.508675	8	0.347826	0.272727				7	0.74	0.74-0.73	0.996872							0.714099		0.007	0.152704			8	0.075	0.075	0.280191	0.140096	0.271307	0.269426	0.267353	0.265082	0.26261	0.25993	0.257036	0.253921
		21600	112	5.18519	3	9	0.416667		53	2.4537	2.31481	2.31481	2.07495	0.513066	9	0.391304	0.318182				8	0.73	0.73-0.72	0.995951							0.704449		0.008	0.157779			9	0.085	0.085	0.288274	0.144137	0.279646	0.277821	0.275811	0.273611	0.271217	0.268623	0.265824	0.262812
		21600	112	5.18519	4	7	0.324074		66	3.05556	1.80556	1.80556	1.80546	0.505941	10	0.434783	0.318182				9	0.72	0.72-0.71	0.995031							0.694799		0.009	0.162324			10	0.095	0.095	0.295672	0.147836	0.287266	0.28549	0.283534	0.281395	0.279067	0.276547	0.273829	0.270906
		21600	112	5.18519	5	12	0.555556	0.435185	82	3.7963	0.833333	0.833333	1.06616	0.457536	11	0.478261	0.324074				10	0.71	0.71-0.70	0.994295							0.685149		0.01	0.166446			11	0.105	0.105	0.302516	0.151258	0.294306	0.292573	0.290665	0.288578	0.286309	0.283853	0.281205	0.27836
	21	18500	75	4.05405	1	8	0.432432		22	1.18919	2.43243	1.18919	0.830648	0.433231	12	0.521739	0.324324				11	0.7	0.70-0.69	0.991903							0.675499		0.011	0.170222			12	0.115	0.115	0.308903	0.154451	0.300867	0.299172	0.297306	0.295267	0.293049	0.29065	0.288065	0.285288
		18500	75	4.05405	2	9	0.486486		36	1.94595	1.62162	1.62162	0.932111	0.444228	13	0.565217	0.324324				12	0.69	0.69-0.68	0.990063							0.665849		0.012	0.173711			13	0.125	0.125	0.314906	0.157453	0.307028	0.305367	0.303539	0.301542	0.299371	0.297023	0.294493	0.291778
		18500	75	4.05405	3	9	0.486486		56	3.02703	0.540541	0.540541	0.536766	0.396881	14	0.608696	0.37037				13	0.68	0.68-0.67	0.987486							0.656199		0.013	0.176957			14	0.135	0.135	0.320583	0.160291	0.312847	0.311218	0.309424	0.307465	0.305336	0.303035	0.300556	0.297896
		18500	75	4.05405	4	4	0.216216	0.405405	68	3.67568	0.162162	0.162162	0.20005	0.347016	15	0.652174	0.378378				14	0.67	0.67-0.66	0.98491							0.646549		0.014	0.179993			15	0.145	0.145	0.325978	0.162989	0.318373	0.316772	0.315011	0.313086	0.310996	0.308736	0.306304	0.303694
	24	18500	90	4.86486	1	2	0.108108		12	0.648649	4.10811	0.648649	0.623865	0.408351	16	0.695652	0.416667				15	0.66	0.66-0.65	0.981413							0.636899		0.015	0.182848			16	0.155	0.155	0.331128	0.165564	0.323644	0.322069	0.320337	0.318445	0.31639	0.314169	0.311779	0.309215
		18500	90	4.86486	2	3	0.162162		23	1.24324	3.45946	1.24324	1.11798	0.462307	17	0.73913	0.432432				16	0.65	0.65-0.64	0.977549							0.627249		0.016	0.185543			17	0.165	0.165	0.336062	0.168031	0.328691	0.327141	0.325435	0.323573	0.321551	0.319366	0.317015	0.314494
		18500	90	4.86486	3	5	0.27027		29	1.56757	3.02703	1.56757	1.36367	0.482102	18	0.782609	0.486486				17	0.64	0.64-0.63	0.973132							0.617599		0.017	0.188098			18	0.175	0.175	0.340807	0.170404	0.333541	0.332013	0.330333	0.328498	0.326507	0.324355	0.32204	0.319559
		18500	90	4.86486	4	6	0.324324		37	2	2.54054	2	1.5557	0.49432	19	0.826087	0.486486				18	0.63	0.63-0.62	0.967979							0.607949		0.018	0.190527			19	0.185	0.185	0.345383	0.172691	0.338215	0.336708	0.335051	0.333243	0.33128	0.329159	0.326879	0.324434
		18500	90	4.86486	5	5	0.27027		45	2.43243	2.16216	2.16216	1.58089	0.495711	20	0.869565	0.5				19	0.62	0.62-0.61	0.961907							0.598299		0.019	0.192844			20	0.195	0.195	0.349807	0.174904	0.342732	0.341245	0.33961	0.337826	0.33589	0.333799	0.33155	0.329141
		18500	90	4.86486	6	7	0.378378		52	2.81081	1.67568	1.67568	1.4478	0.487806	21	0.913043	0.509259				20	0.61	0.61-0.60	0.955098							0.588649		0.02	0.19506			21	0.205	0.205	0.354096	0.177048	0.347108	0.34564	0.344026	0.342265	0.340354	0.33829	0.336072	0.333695
		18500	90	4.86486	7	4	0.216216		62	3.35135	1.2973	1.2973	1.17533	0.467345	22	0.956522	0.555556				21	0.6	0.60-0.59	0.947368							0.578999		0.021	0.197183			22	0.215	0.215	0.358261	0.179131	0.351356	0.349906	0.348312	0.346573	0.344686	0.342648	0.340458	0.338112
		18500	90	4.86486	8	6	0.324324	0.256757	68	3.67568	0.864865	0.864865	0.891695	0.439943	23	1	0.772727				22	0.59	0.59-0.58	0.938535							0.569349		0.022	0.199222			23	0.225	0.225	0.362316	0.181158	0.35549	0.354057	0.352481	0.350763	0.348898	0.346886	0.344722	0.342405
																					23	0.58	0.58-0.57	0.928966							0.559699		0.023	0.201185			24	0.235	0.235	0.36627	0.183135	0.359519	0.358102	0.356544	0.354845	0.353002	0.351013	0.348876	0.346586
			sd	0.498903		sd	0.148317						Estimates by the regression								24	0.57	0.57-0.56	0.918292							0.550049		0.024	0.203077			25	0.245	0.245	0.370132	0.185066	0.363452	0.362051	0.36051	0.35883	0.357008	0.355041	0.352928	0.350665
			lm	4.77603		lm	0.359161						0	0.313235							25	0.56	0.56-0.55	0.906146							0.540399		0.025	0.204904			26	0.255	0.255	0.37391	0.186955	0.367299	0.365912	0.364388	0.362726	0.360923	0.358978	0.356888	0.35465
			cv	0.10446		cvlm	0.412955						2.656	0.509301							26	0.55	0.55-0.54	0.892897							0.530749		0.026	0.206671			27	0.265	0.265	0.377611	0.188806	0.371066	0.369693	0.368185	0.36654	0.364756	0.362831	0.360764	0.358551
																					27	0.54	0.54-0.53	0.878727							0.521099		0.027	0.208381			28	0.275	0.275	0.381242	0.190621	0.37476	0.373401	0.371908	0.370279	0.368514	0.366609	0.364562	0.362372
			total length	19.1041																	28	0.53	0.53-0.52	0.863084							0.511449		0.028	0.21004			29	0.285	0.285	0.384808	0.192404	0.378388	0.377042	0.375563	0.37395	0.372202	0.370316	0.36829	0.366123
			number of images (m)	4		number of images (m)	23														29	0.52	0.52-0.51	0.845786							0.501799		0.029	0.21165			30	0.295	0.295	0.388315	0.194158	0.381954	0.38062	0.379156	0.377558	0.375827	0.373959	0.371953	0.369807
						the longest image (LLi)	0.772727														30	0.51	0.51-0.50	0.828487							0.492149		0.03	0.213214			31	0.305	0.305	0.391768	0.195884	0.385464	0.384142	0.382691	0.381109	0.379393	0.377543	0.375557	0.373431
						the shortest image (LSi)	0.108108														31	0.5	0.50-0.49	0.808612							0.482499		0.031	0.214736			32	0.315	0.315	0.395171	0.197586	0.388922	0.387612	0.386174	0.384606	0.382906	0.381073	0.379105	0.376999
																					32	0.49	0.49-0.48	0.788185							0.472849		0.032	0.216218			33	0.325	0.325	0.398528	0.199264	0.392332	0.391034	0.389609	0.388054	0.38637	0.384553	0.382603	0.380517
			LS	3.589		LS	0.0930031														33	0.48	0.48-0.47	0.766838							0.463199		0.033	0.217662			34	0.335	0.335	0.401843	0.200922	0.395699	0.394412	0.392999	0.391458	0.389788	0.387988	0.386055	0.383987
			Estimated plate diameter P	5.312		Dlm	0.47														34	0.47	0.47-0.46	0.744019							0.453549		0.034	0.21907			35	0.345	0.345	0.405119	0.20256	0.399026	0.39775	0.396348	0.39482	0.393165	0.39138	0.389464	0.387415
																					35	0.46	0.46-0.45	0.720464							0.443899		0.035	0.220445			36	0.355	0.355	0.408361	0.20418	0.402316	0.40105	0.39966	0.398145	0.396504	0.394734	0.392834	0.390803
																					36	0.45	0.45-0.44	0.696908							0.434249		0.036	0.221787			37	0.365	0.365	0.411569	0.205785	0.405573	0.404317	0.402939	0.401436	0.399808	0.398053	0.396169	0.394154
																					37	0.44	0.44-0.43	0.669856							0.424599		0.037	0.2231			38	0.375	0.375	0.414749	0.207374	0.408799	0.407553	0.406186	0.404695	0.40308	0.401339	0.399471	0.397473
																					38	0.43	0.43-0.42	0.644829							0.414949		0.038	0.224384			39	0.385	0.385	0.417902	0.208951	0.411998	0.410761	0.409405	0.407926	0.406324	0.404597	0.402744	0.400762
																					39	0.42	0.42-0.41	0.618513							0.405299		0.039	0.22564			40	0.395	0.395	0.421031	0.210515	0.415171	0.413944	0.412598	0.411131	0.409541	0.407828	0.405989	0.404024
																					40	0.41	0.41-0.40	0.591093							0.395649		0.04	0.226871			41	0.405	0.405	0.424138	0.212069	0.418322	0.417104	0.415768	0.414312	0.412735	0.411035	0.409211	0.407261
																					41	0.4	0.40-0.39	0.564593							0.385999		0.041	0.228077			42	0.415	0.415	0.427226	0.213613	0.421452	0.420244	0.418918	0.417473	0.415908	0.414221	0.412411	0.410476
Estimation from the three forms of the pores																					42	0.39	0.39-0.38	0.536805							0.376349		0.042	0.229259			43	0.425	0.425	0.430297	0.215149	0.424565	0.423366	0.42205	0.420615	0.419062	0.417388	0.415591	0.413672
						t	0.07														43	0.38	0.38-0.37	0.509201							0.3667		0.043	0.230419			44	0.435	0.435	0.433354	0.216677	0.427663	0.426472	0.425165	0.423741	0.422199	0.420538	0.418755	0.41685
						LS	0.0930031														44	0.37	0.37-0.36	0.482517							0.35705		0.044	0.231557			45	0.445	0.445	0.436397	0.218199	0.430747	0.429564	0.428267	0.426854	0.425323	0.423673	0.421904	0.420013
	fraction	(Lm)0	cvL0	Dlm		c1	c2	c3	Lm	cvL	lm	cvl	cvD	Dm	c1Dm	nA	n				45	0.36	0.36-0.35	0.455466							0.3474		0.045	0.232675			46	0.455	0.455	0.43943	0.219715	0.433819	0.432645	0.431357	0.429954	0.428434	0.426797	0.42504	0.423164
Hypothesis H1																					46	0.35	0.35-0.34	0.428414							0.33775		0.046	0.233772			47	0.465	0.465	0.442455	0.221227	0.436882	0.435717	0.434438	0.433045	0.431536	0.42991	0.428166	0.426303
Forms																					47	0.34	0.34-0.33	0.402098							0.3281		0.047	0.234851			48	0.475	0.475	0.445472	0.222736	0.439938	0.438781	0.437511	0.436127	0.434629	0.433015	0.431284	0.429435
1	0.333333	0.362129	0.305918	0.466148		0.829728	2.53247	1.55168	0.355691	0.265801	0.355691	0.382076	0.304	0.427	0.812058	3.47207					48	0.33	0.33-0.32	0.375414							0.31845		0.048	0.235911			49	0.485	0.485	0.448485	0.224243	0.442989	0.441839	0.440578	0.439204	0.437717	0.436114	0.434396	0.432559
2	0.333333	0.346594	0.310351	0.487041		0.837874	2.55929	1.57078	0.371918	0.267683	0.371918	0.379735	0.297	0.448	0.821965	3.26943					49	0.32	0.32-0.31	0.350755							0.3088		0.049	0.236954			50	0.495	0.495	0.451495	0.225748	0.446036	0.444894	0.443642	0.442278	0.4408	0.439209	0.437503	0.435679
3	0.333333	0.329333	0.371698	0.512567		0.846833	2.58898	1.59202	0.391761	0.269676	0.391761	0.321303	0.176	0.498	0.841845	2.87172					50	0.31	0.31-0.30	0.326095							0.29915		0.05	0.23798			51	0.505	0.505	0.454505	0.227252	0.449082	0.447948	0.446704	0.445349	0.443882	0.442302	0.440607	0.438797
weighted mean		0.346019		0.488585					0.373123		0.373123			0.457667		3.20441	71.0158				51	0.3	0.30-0.29	0.301067							0.2895		0.051	0.23899			52	0.515	0.515	0.457515	0.228757	0.452128	0.451002	0.449766	0.448421	0.446964	0.445395	0.443712	0.441914
weighted mean			0.328539							0.26785		0.360151	0.258711								52	0.29	0.29-0.28	0.278248							0.27985		0.052	0.239984			53	0.525	0.525	0.460528	0.230264	0.455177	0.454058	0.452831	0.451494	0.450047	0.448489	0.446818	0.445033
																					53	0.28	0.28-0.27	0.255981							0.2702		0.053	0.240963			54	0.535	0.535	0.463545	0.231773	0.45823	0.457118	0.4559	0.454572	0.453135	0.451587	0.449927	0.448155
Hypothesis H2																					54	0.27	0.27-0.26	0.235186							0.26055		0.054	0.241927			55	0.545	0.545	0.46657	0.233285	0.461289	0.460185	0.458974	0.457656	0.456228	0.454691	0.453043	0.451282
Formes																					55	0.26	0.26-0.25	0.215127							0.2509		0.055	0.242878			56	0.555	0.555	0.469603	0.234801	0.464356	0.46326	0.462057	0.460747	0.45933	0.457803	0.456166	0.454417
1	0.415094	0.362129	0.305918	0.466148		0.829728	2.53247	1.55168	0.355691	0.265801	0.355691	0.382076	0.304	0.427	0.812058	3.47207					56	0.25	0.25-0.24	0.194516							0.24125		0.056	0.243815			57	0.565	0.565	0.472646	0.236323	0.467434	0.466345	0.46515	0.463849	0.462441	0.460924	0.459298	0.457562
2	0.301887	0.346594	0.310351	0.487041		0.837874	2.55929	1.57078	0.371918	0.267683	0.371918	0.379735	0.297	0.448	0.821965	3.26943					57	0.24	0.24-0.23	0.176113							0.2316		0.057	0.244738			58	0.575	0.575	0.475703	0.237851	0.470524	0.469442	0.468255	0.466963	0.465564	0.464058	0.462443	0.460718
3	0.283019	0.329333	0.371698	0.512567		0.846833	2.58898	1.59202	0.391761	0.269676	0.391761	0.321303	0.176	0.498	0.841845	2.87172					58	0.23	0.23-0.22	0.157895							0.22195		0.058	0.24565			59	0.585	0.585	0.478774	0.239387	0.473629	0.472554	0.471375	0.470091	0.468702	0.467206	0.465602	0.463889
weighted mean		0.348157		0.485593					0.370798		0.370798			0.453434		3.24099	71.8264				59	0.22	0.22-0.21	0.141148							0.2123		0.059	0.246548			60	0.595	0.595	0.481862	0.240931	0.47675	0.475683	0.474511	0.473236	0.471856	0.47037	0.468776	0.467075
weighted mean			0.325074							0.267599		0.363261	0.26513								60	0.21	0.21-0.20	0.125322							0.20265		0.06	0.247435			61	0.605	0.605	0.484969	0.242485	0.479891	0.47883	0.477667	0.4764	0.475029	0.473552	0.47197	0.47028
																					61	0.2	0.20-0.19	0.110232							0.193		0.061	0.248311			62	0.615	0.615	0.488098	0.244049	0.483053	0.481999	0.480843	0.479584	0.478222	0.476756	0.475184	0.473506
																					62	0.19	0.19-0.18	0.0958778							0.18335		0.062	0.249175			63	0.625	0.625	0.491251	0.245626	0.486238	0.485191	0.484043	0.482793	0.48144	0.479984	0.478422	0.476756
																					63	0.18	0.18-0.17	0.0826279							0.1737		0.063	0.250029			64	0.635	0.635	0.494431	0.247215	0.48945	0.48841	0.48727	0.486028	0.484684	0.483237	0.481687	0.480031
																					64	0.17	0.17-0.16	0.0702981							0.16405		0.064	0.250872			65	0.645	0.645	0.497639	0.24882	0.492692	0.491658	0.490525	0.489292	0.487957	0.48652	0.48498	0.483336
																					65	0.16	0.16-0.15	0.0583364							0.1544		0.065	0.251705			66	0.655	0.655	0.500881	0.25044	0.495965	0.494939	0.493813	0.492588	0.491262	0.489835	0.488305	0.486672
																					66	0.15	0.15-0.14	0.048399							0.14475		0.066	0.252528			67	0.665	0.665	0.504157	0.252078	0.499274	0.498254	0.497136	0.495919	0.494602	0.493184	0.491665	0.490043
																					67	0.14	0.14-0.13	0.0384615							0.1351		0.067	0.253341			68	0.675	0.675	0.507472	0.253736	0.502621	0.501608	0.500498	0.499289	0.497981	0.496573	0.495064	0.493453
																					68	0.13	0.13-0.12	0.0283401							0.12545		0.068	0.254145			69	0.685	0.685	0.510829	0.255414	0.50601	0.505004	0.503901	0.5027	0.501401	0.500003	0.498504	0.496905
																					69	0.12	0.12-0.11	0.0198749							0.1158		0.069	0.25494			70	0.695	0.695	0.514232	0.257116	0.509445	0.508446	0.50735	0.506158	0.504868	0.503479	0.501991	0.500403
																					70	0.11	0.11-0.10	0.0121457							0.10615		0.07	0.255726			71	0.705	0.705	0.517685	0.258842	0.51293	0.511938	0.51085	0.509665	0.508384	0.507005	0.505527	0.50395
																					71	0.1	0.10-0.09	0.00588885							0.0964999		0.071	0.256503			72	0.715	0.715	0.521192	0.260596	0.51647	0.515484	0.514404	0.513227	0.511955	0.510585	0.509118	0.507552
																																	0.072	0.257273			73	0.725	0.725	0.524758	0.262379	0.520068	0.51909	0.518017	0.516849	0.515585	0.514225	0.512768	0.511214
																																	0.073	0.258034			74	0.735	0.735	0.528389	0.264194	0.523732	0.52276	0.521694	0.520535	0.51928	0.51793	0.516484	0.51494
																																	0.074	0.258787			75	0.745	0.745	0.53209	0.266045	0.527466	0.526501	0.525443	0.524291	0.523046	0.521705	0.52027	0.518737
																																	0.075	0.259532			76	0.755	0.755	0.535868	0.267934	0.531276	0.530318	0.529268	0.528125	0.526889	0.525558	0.524133	0.522612
																																	0.076	0.26027			77	0.765	0.765	0.53973	0.269865	0.535171	0.53422	0.533178	0.532043	0.530816	0.529495	0.52808	0.526571
																																	0.077	0.261			78	0.775	0.775	0.543684	0.271842	0.539159	0.538215	0.53718	0.536054	0.534835	0.533525	0.532121	0.530623
																																	0.078	0.261723			79	0.785	0.785	0.547739	0.273869	0.543247	0.54231	0.541283	0.540166	0.538957	0.537656	0.536263	0.534776
																																	0.079	0.26244			80	0.795	0.795	0.551904	0.275952	0.547447	0.546517	0.545498	0.544389	0.54319	0.541899	0.540517	0.539042
																																	0.08	0.263149			81	0.805	0.805	0.556193	0.278096	0.55177	0.550848	0.549837	0.548737	0.547547	0.546266	0.544895	0.543432
																																	0.081	0.263852			82	0.815	0.815	0.560617	0.280309	0.55623	0.555315	0.554312	0.553221	0.55204	0.550771	0.549411	0.54796
																																	0.082	0.264548			83	0.825	0.825	0.565193	0.282596	0.560841	0.559934	0.558939	0.557857	0.556686	0.555427	0.554079	0.55264
																																	0.083	0.265238			84	0.835	0.835	0.569938	0.284969	0.565622	0.564723	0.563737	0.562663	0.561503	0.560255	0.558918	0.557492
																																	0.084	0.265922			85	0.845	0.845	0.574872	0.287436	0.570595	0.569703	0.568725	0.567662	0.566511	0.565274	0.563949	0.562536
																																	0.085	0.266599			86	0.855	0.855	0.580022	0.290011	0.575783	0.574899	0.57393	0.572876	0.571737	0.570511	0.569198	0.567798
																																	0.086	0.267271			87	0.865	0.865	0.585417	0.292709	0.581217	0.580341	0.579382	0.578338	0.577209	0.575995	0.574694	0.573308
																																	0.087	0.267937			88	0.875	0.875	0.591094	0.295547	0.586934	0.586067	0.585117	0.584083	0.582965	0.581763	0.580476	0.579103
																																	0.088	0.268597			89	0.885	0.885	0.597097	0.298549	0.59298	0.592122	0.591181	0.590158	0.589052	0.587862	0.586588	0.585229
																																	0.089	0.269251			90	0.895	0.895	0.603484	0.301742	0.599411	0.598562	0.597631	0.596619	0.595525	0.594348	0.593088	0.591745
																																	0.09	0.2699			91	0.905	0.905	0.610328	0.305164	0.606301	0.605462	0.604542	0.603541	0.60246	0.601296	0.600051	0.598723
																																	0.091	0.270544			92	0.915	0.915	0.617726	0.308863	0.613747	0.612918	0.61201	0.611021	0.609953	0.608804	0.607574	0.606262
																																	0.092	0.271182			93	0.925	0.925	0.625809	0.312904	0.621881	0.621063	0.620166	0.619191	0.618137	0.617003	0.61579	0.614496
																																	0.093	0.271816			94	0.935	0.935	0.63476	0.31738	0.630889	0.630082	0.629199	0.628237	0.627198	0.626081	0.624885	0.62361
																																	0.094	0.272444			95	0.945	0.945	0.644855	0.322428	0.641045	0.640251	0.639381	0.638435	0.637413	0.636313	0.635137	0.633882
																																	0.095	0.273068			96	0.955	0.955	0.656524	0.328262	0.652782	0.652002	0.651148	0.650219	0.649215	0.648136	0.646981	0.645749
																																	0.096	0.273686			97	0.965	0.965	0.670511	0.335255	0.666847	0.666084	0.665248	0.664339	0.663356	0.6623	0.66117	0.659965
																																	0.097	0.2743			98	0.975	0.975	0.688284	0.344142	0.684715	0.683972	0.683158	0.682273	0.681316	0.680288	0.679187	0.678014
																																	0.098	0.27491			99	0.985	0.985	0.713508	0.356754	0.710066	0.70935	0.708565	0.707712	0.706789	0.705798	0.704737	0.703607
																																	0.099	0.275514			100	0.995	0.995	0.762215	0.381108	0.758994	0.758324	0.75759	0.756792	0.755929	0.755003	0.754011	0.752955
																																	0.1	0.276115
																																	0.101	0.276711
																																	0.102	0.277302
																																	0.103	0.27789			Numero of class	Upper limit of class	Class of image length	Lower limit of class	Numbers of images longer than LS given by the circle population which have to be pasted in one of the columns 1 to 8	Frequencies of the images by length class
																																	0.104	0.278473
																																	0.105	0.279052						>0.80000	0
																																	0.106	0.279628			1	0.8	0.80-0.79	>0.79000	0	1
																																	0.107	0.280199			2	0.79	0.79-0.78	>0.78000	0	1
																																	0.108	0.280766			3	0.78	0.78-0.77	>0.77000	0	1
																																	0.109	0.28133			4	0.77	0.77-0.76	>0.76000	0	1
																																	0.11	0.28189			5	0.76	0.76-0.75	>0.75000	1000	1
																																	0.111	0.282447			6	0.75	0.75-0.74	>0.74000	1700	0.99816
																																	0.112	0.283			7	0.74	0.74-0.73	>0.73000	2200	0.996872
																																	0.113	0.283549			8	0.73	0.73-0.72	>0.72000	2700	0.995951
																																	0.114	0.284095			9	0.72	0.72-0.71	>0.71000	3100	0.995031
																																	0.115	0.284637			10	0.71	0.71-0.70	>0.70000	4400	0.994295
																																	0.116	0.285176			11	0.7	0.70-0.69	>0.69000	5400	0.991903
																																	0.117	0.285712			12	0.69	0.69-0.68	>0.68000	6800	0.990063
																																	0.118	0.286245			13	0.68	0.68-0.67	>0.67000	8200	0.987486
																																	0.119	0.286774			14	0.67	0.67-0.66	>0.66000	10100	0.98491
																																	0.12	0.2873			15	0.66	0.66-0.65	>0.65000	12200	0.981413
																																	0.121	0.287824			16	0.65	0.65-0.64	>0.64000	14600	0.977549
																																	0.122	0.288344			17	0.64	0.64-0.63	>0.63000	17400	0.973132
																																	0.123	0.288861			18	0.63	0.63-0.62	>0.62000	20700	0.967979
																																	0.124	0.289375			19	0.62	0.62-0.61	>0.61000	24400	0.961907
																																	0.125	0.289887			20	0.61	0.61-0.60	>0.60000	28600	0.955098
																																	0.126	0.290395			21	0.6	0.60-0.59	>0.59000	33400	0.947368
																																	0.127	0.290901			22	0.59	0.59-0.58	>0.58000	38600	0.938535
																																	0.128	0.291404			23	0.58	0.58-0.57	>0.57000	44400	0.928966
																																	0.129	0.291904			24	0.57	0.57-0.56	>0.56000	51000	0.918292
																																	0.13	0.292401			25	0.56	0.56-0.55	>0.55000	58200	0.906146
																																	0.131	0.292896			26	0.55	0.55-0.54	>0.54000	65900	0.892897
																																	0.132	0.293389			27	0.54	0.54-0.53	>0.53000	74400	0.878727
																																	0.133	0.293878			28	0.53	0.53-0.52	>0.52000	83800	0.863084
																																	0.134	0.294365			29	0.52	0.52-0.51	>0.51000	93200	0.845786
																																	0.135	0.29485			30	0.51	0.51-0.50	>0.50000	104000	0.828487
																																	0.136	0.295332			31	0.5	0.50-0.49	>0.49000	115100	0.808612
																																	0.137	0.295812			32	0.49	0.49-0.48	>0.48000	126700	0.788185
																																	0.138	0.29629			33	0.48	0.48-0.47	>0.47000	139100	0.766838
																																	0.139	0.296765			34	0.47	0.47-0.46	>0.46000	151900	0.744019
																																	0.14	0.297237			35	0.46	0.46-0.45	>0.45000	164700	0.720464
																																	0.141	0.297708			36	0.45	0.45-0.44	>0.44000	179400	0.696908
																																	0.142	0.298176			37	0.44	0.44-0.43	>0.43000	193000	0.669856
																																	0.143	0.298642			38	0.43	0.43-0.42	>0.42000	207300	0.644829
																																	0.144	0.299106			39	0.42	0.42-0.41	>0.41000	222200	0.618513
																																	0.145	0.299567			40	0.41	0.41-0.40	>0.40000	236600	0.591093
																																	0.146	0.300027			41	0.4	0.40-0.39	>0.39000	251700	0.564593
																																	0.147	0.300484			42	0.39	0.39-0.38	>0.38000	266700	0.536805
																																	0.148	0.30094			43	0.38	0.38-0.37	>0.37000	281200	0.509201
																																	0.149	0.301393			44	0.37	0.37-0.36	>0.36000	295900	0.482517
																																	0.15	0.301844			45	0.36	0.36-0.35	>0.35000	310600	0.455466
																																	0.151	0.302293			46	0.35	0.35-0.34	>0.34000	324900	0.428414
																																	0.152	0.30274			47	0.34	0.34-0.33	>0.33000	339400	0.402098
																																	0.153	0.303186			48	0.33	0.33-0.32	>0.32000	352800	0.375414
																																	0.154	0.303629			49	0.32	0.32-0.31	>0.31000	366200	0.350755
																																	0.155	0.30407			50	0.31	0.31-0.30	>0.30000	379800	0.326095
																																	0.156	0.30451			51	0.3	0.30-0.29	>0.29000	392200	0.301067
																																	0.157	0.304948			52	0.29	0.29-0.28	>0.28000	404300	0.278248
																																	0.158	0.305384			53	0.28	0.28-0.27	>0.27000	415600	0.255981
																																	0.159	0.305818			54	0.27	0.27-0.26	>0.26000	426500	0.235186
																																	0.16	0.30625			55	0.26	0.26-0.25	>0.25000	437700	0.215127
																																	0.161	0.306681			56	0.25	0.25-0.24	>0.24000	447700	0.194516
																																	0.162	0.307109			57	0.24	0.24-0.23	>0.23000	457600	0.176113
																																	0.163	0.307536			58	0.23	0.23-0.22	>0.22000	466700	0.157895
																																	0.164	0.307962			59	0.22	0.22-0.21	>0.21000	475300	0.141148
																																	0.165	0.308385			60	0.21	0.21-0.20	>0.20000	483500	0.125322
																																	0.166	0.308807			61	0.2	0.20-0.19	>0.19000	491300	0.110232
																																	0.167	0.309228			62	0.19	0.19-0.18	>0.18000	498500	0.0958778
																																	0.168	0.309647			63	0.18	0.18-0.17	>0.17000	505200	0.0826279
																																	0.169	0.310064			64	0.17	0.17-0.16	>0.16000	511700	0.0702981
																																	0.17	0.310479			65	0.16	0.16-0.15	>0.15000	517100	0.0583364
																																	0.171	0.310893			66	0.15	0.15-0.14	>0.14000	522500	0.048399
																																	0.172	0.311306			67	0.14	0.14-0.13	>0.13000	528000	0.0384615
																																	0.173	0.311717			68	0.13	0.13-0.12	>0.12000	532600	0.0283401
																																	0.174	0.312126			69	0.12	0.12-0.11	>0.11000	536800	0.0198749
																																	0.175	0.312534			70	0.11	0.11-0.10	>0.10000	540200	0.0121457
																																	0.176	0.312941			71	0.1	0.10-0.09	>0.09000	543400	0.00588885
																																	0.177	0.313346			72	0.09	0.09-0.08	>0.08000	543400	0
																																	0.178	0.313749			73	0.08	0.08-0.07	>0.07000	543400	0
																																	0.179	0.314151			74	0.07	0.07-0.06	>0.06000	543400	0
																																	0.18	0.314552			75	0.06	0.06-0.05	>0.05000	543400	0
																																	0.181	0.314951			76	0.05	0.05-0.04	>0.04000	543400	0
																																	0.182	0.315349			77	0.04	0.04-0.03	>0.03000	543400	0
																																	0.183	0.315746			78	0.03	0.03-0.02	>0.02000	543400	0
																																	0.184	0.316141			79	0.02	0.02-0.01	>0.01000	543400	0
																																	0.185	0.316535			80	0.01	0.01-0.00	>0.00000	543400	0
																																	0.186	0.316928			81	-5.30825e-16	0.00--0.01	>-0.01000	543400	0
																																	0.187	0.317319			82	-0.01	-0.01--0.02	>-0.02000	543400	0
																																	0.188	0.317709			83	-0.02	-0.02--0.03	>-0.03000	543400	0
																																	0.189	0.318098			84	-0.03	-0.03--0.04	>-0.04000	543400	0
																																	0.19	0.318485			85	-0.04	-0.04--0.05	>-0.05000	543400	0
																																	0.191	0.318871			86	-0.05	-0.05--0.06	>-0.06000	543400	0
																																	0.192	0.319256			87	-0.06	-0.06--0.07	>-0.07000	543400	0
																																	0.193	0.31964			88	-0.07	-0.07--0.08	>-0.08000	543400	0
																																	0.194	0.320023			89	-0.08	-0.08--0.09	>-0.09000	543400	0
																																	0.195	0.320404			90	-0.09	-0.09--0.10	>-0.10000	543400	0
																																	0.196	0.320784			91	-0.1	-0.10--0.11	>-0.11000	543400	0
																																	0.197	0.321163			92	-0.11	-0.11--0.12	>-0.12000	543400	0
																																	0.198	0.321541			93	-0.12	-0.12--0.13	>-0.13000	543400	0
																																	0.199	0.321917			94	-0.13	-0.13--0.14	>-0.14000	543400	0
																																	0.2	0.322293			95	-0.14	-0.14--0.15	>-0.15000	543400	0
																																	0.201	0.322667			96	-0.15	-0.15--0.16	>-0.16000	543400	0
																																	0.202	0.32304			97	-0.16	-0.16--0.17	>-0.17000	543400	0
																																	0.203	0.323413			98	-0.17	-0.17--0.18	>-0.18000	543400	0
																																	0.204	0.323784			99	-0.18	-0.18--0.19	>-0.19000	543400	0
																																	0.205	0.324154			100	-0.19	-0.19-0.00	>0.00000	543400	0
																																	0.206	0.324523
																																	0.207	0.32489
																																	0.208	0.325257
																																	0.209	0.325623
																																	0.21	0.325988
																																	0.211	0.326351
																																	0.212	0.326714
																																	0.213	0.327076
																																	0.214	0.327436
																																	0.215	0.327796
																																	0.216	0.328155
																																	0.217	0.328513
																																	0.218	0.32887
																																	0.219	0.329225
																																	0.22	0.32958
																																	0.221	0.329935
																																	0.222	0.330288
																																	0.223	0.33064
																																	0.224	0.330991
																																	0.225	0.331342
																																	0.226	0.331691
																																	0.227	0.33204
																																	0.228	0.332388
																																	0.229	0.332735
																																	0.23	0.333081
																																	0.231	0.333426
																																	0.232	0.33377
																																	0.233	0.334114
																																	0.234	0.334457
																																	0.235	0.334799
																																	0.236	0.33514
																																	0.237	0.33548
																																	0.238	0.33582
																																	0.239	0.336159
																																	0.24	0.336497
																																	0.241	0.336834
																																	0.242	0.337171
																																	0.243	0.337506
																																	0.244	0.337841
																																	0.245	0.338176
																																	0.246	0.338509
																																	0.247	0.338842
																																	0.248	0.339174
																																	0.249	0.339505
																																	0.25	0.339836
																																	0.251	0.340166
																																	0.252	0.340495
																																	0.253	0.340824
																																	0.254	0.341152
																																	0.255	0.341479
																																	0.256	0.341806
																																	0.257	0.342131
																																	0.258	0.342457
																																	0.259	0.342781
																																	0.26	0.343105
																																	0.261	0.343429
																																	0.262	0.343751
																																	0.263	0.344073
																																	0.264	0.344395
																																	0.265	0.344715
																																	0.266	0.345036
																																	0.267	0.345355
																																	0.268	0.345674
																																	0.269	0.345992
																																	0.27	0.34631
																																	0.271	0.346627
																																	0.272	0.346944
																																	0.273	0.34726
																																	0.274	0.347575
																																	0.275	0.34789
																																	0.276	0.348204
																																	0.277	0.348518
																																	0.278	0.348831
																																	0.279	0.349144
																																	0.28	0.349456
																																	0.281	0.349768
																																	0.282	0.350079
																																	0.283	0.350389
																																	0.284	0.350699
																																	0.285	0.351009
																																	0.286	0.351318
																																	0.287	0.351626
																																	0.288	0.351934
																																	0.289	0.352241
																																	0.29	0.352548
																																	0.291	0.352855
																																	0.292	0.35316
																																	0.293	0.353466
																																	0.294	0.353771
																																	0.295	0.354075
																																	0.296	0.354379
																																	0.297	0.354683
																																	0.298	0.354986
																																	0.299	0.355288
																																	0.3	0.35559
																																	0.301	0.355892
																																	0.302	0.356193
																																	0.303	0.356494
																																	0.304	0.356794
																																	0.305	0.357094
																																	0.306	0.357394
																																	0.307	0.357693
																																	0.308	0.357991
																																	0.309	0.35829
																																	0.31	0.358587
																																	0.311	0.358885
																																	0.312	0.359182
																																	0.313	0.359478
																																	0.314	0.359774
																																	0.315	0.36007
																																	0.316	0.360365
																																	0.317	0.36066
																																	0.318	0.360954
																																	0.319	0.361249
																																	0.32	0.361542
																																	0.321	0.361836
																																	0.322	0.362129
																																	0.323	0.362421
																																	0.324	0.362713
																																	0.325	0.363005
																																	0.326	0.363297
																																	0.327	0.363588
																																	0.328	0.363878
																																	0.329	0.364169
																																	0.33	0.364459
																																	0.331	0.364749
																																	0.332	0.365038
																																	0.333	0.365327
																																	0.334	0.365615
																																	0.335	0.365904
																																	0.336	0.366192
																																	0.337	0.366479
																																	0.338	0.366767
																																	0.339	0.367054
																																	0.34	0.36734
																																	0.341	0.367627
																																	0.342	0.367912
																																	0.343	0.368198
																																	0.344	0.368484
																																	0.345	0.368769
																																	0.346	0.369053
																																	0.347	0.369338
																																	0.348	0.369622
																																	0.349	0.369906
																																	0.35	0.370189
																																	0.351	0.370473
																																	0.352	0.370755
																																	0.353	0.371038
																																	0.354	0.37132
																																	0.355	0.371603
																																	0.356	0.371884
																																	0.357	0.372166
																																	0.358	0.372447
																																	0.359	0.372728
																																	0.36	0.373009
																																	0.361	0.373289
																																	0.362	0.373569
																																	0.363	0.373849
																																	0.364	0.374129
																																	0.365	0.374408
																																	0.366	0.374688
																																	0.367	0.374966
																																	0.368	0.375245
																																	0.369	0.375523
																																	0.37	0.375802
																																	0.371	0.376079
																																	0.372	0.376357
																																	0.373	0.376634
																																	0.374	0.376912
																																	0.375	0.377189
																																	0.376	0.377465
																																	0.377	0.377742
																																	0.378	0.378018
																																	0.379	0.378294
																																	0.38	0.37857
																																	0.381	0.378845
																																	0.382	0.379121
																																	0.383	0.379396
																																	0.384	0.379671
																																	0.385	0.379945
																																	0.386	0.38022
																																	0.387	0.380494
																																	0.388	0.380768
																																	0.389	0.381042
																																	0.39	0.381316
																																	0.391	0.381589
																																	0.392	0.381863
																																	0.393	0.382136
																																	0.394	0.382409
																																	0.395	0.382681
																																	0.396	0.382954
																																	0.397	0.383226
																																	0.398	0.383498
																																	0.399	0.38377
																																	0.4	0.384042
																																	0.401	0.384314
																																	0.402	0.384585
																																	0.403	0.384856
																																	0.404	0.385127
																																	0.405	0.385398
																																	0.406	0.385669
																																	0.407	0.38594
																																	0.408	0.38621
																																	0.409	0.38648
																																	0.41	0.38675
																																	0.411	0.38702
																																	0.412	0.38729
																																	0.413	0.38756
																																	0.414	0.387829
																																	0.415	0.388099
																																	0.416	0.388368
																																	0.417	0.388637
																																	0.418	0.388906
																																	0.419	0.389174
																																	0.42	0.389443
																																	0.421	0.389712
																																	0.422	0.38998
																																	0.423	0.390248
																																	0.424	0.390516
																																	0.425	0.390784
																																	0.426	0.391052
																																	0.427	0.391319
																																	0.428	0.391587
																																	0.429	0.391854
																																	0.43	0.392122
																																	0.431	0.392389
																																	0.432	0.392656
																																	0.433	0.392923
																																	0.434	0.39319
																																	0.435	0.393456
																																	0.436	0.393723
																																	0.437	0.39399
																																	0.438	0.394256
																																	0.439	0.394522
																																	0.44	0.394788
																																	0.441	0.395054
																																	0.442	0.39532
																																	0.443	0.395586
																																	0.444	0.395852
																																	0.445	0.396118
																																	0.446	0.396383
																																	0.447	0.396649
																																	0.448	0.396914
																																	0.449	0.39718
																																	0.45	0.397445
																																	0.451	0.39771
																																	0.452	0.397975
																																	0.453	0.39824
																																	0.454	0.398505
																																	0.455	0.39877
																																	0.456	0.399035
																																	0.457	0.399299
																																	0.458	0.399564
																																	0.459	0.399829
																																	0.46	0.400093
																																	0.461	0.400357
																																	0.462	0.400622
																																	0.463	0.400886
																																	0.464	0.40115
																																	0.465	0.401414
																																	0.466	0.401678
																																	0.467	0.401943
																																	0.468	0.402207
																																	0.469	0.40247
																																	0.47	0.402734
																																	0.471	0.402998
																																	0.472	0.403262
																																	0.473	0.403526
																																	0.474	0.403789
																																	0.475	0.404053
																																	0.476	0.404317
																																	0.477	0.40458
																																	0.478	0.404844
																																	0.479	0.405107
																																	0.48	0.405371
																																	0.481	0.405634
																																	0.482	0.405898
																																	0.483	0.406161
																																	0.484	0.406424
																																	0.485	0.406688
																																	0.486	0.406951
																																	0.487	0.407214
																																	0.488	0.407477
																																	0.489	0.407741
																																	0.49	0.408004
																																	0.491	0.408267
																																	0.492	0.40853
																																	0.493	0.408793
																																	0.494	0.409056
																																	0.495	0.40932
																																	0.496	0.409583
																																	0.497	0.409846
																																	0.498	0.410109
																																	0.499	0.410372
																																	0.5	0.410635
																																	0.501	0.410898
																																	0.502	0.411161
																																	0.503	0.411425
																																	0.504	0.411688
																																	0.505	0.411951
																																	0.506	0.412214
																																	0.507	0.412477
																																	0.508	0.41274
																																	0.509	0.413003
																																	0.51	0.413267
																																	0.511	0.41353
																																	0.512	0.413793
																																	0.513	0.414056
																																	0.514	0.41432
																																	0.515	0.414583
																																	0.516	0.414846
																																	0.517	0.415109
																																	0.518	0.415373
																																	0.519	0.415636
																																	0.52	0.4159
																																	0.521	0.416163
																																	0.522	0.416427
																																	0.523	0.41669
																																	0.524	0.416954
																																	0.525	0.417217
																																	0.526	0.417481
																																	0.527	0.417745
																																	0.528	0.418008
																																	0.529	0.418272
																																	0.53	0.418536
																																	0.531	0.4188
																																	0.532	0.419064
																																	0.533	0.419328
																																	0.534	0.419592
																																	0.535	0.419856
																																	0.536	0.42012
																																	0.537	0.420384
																																	0.538	0.420649
																																	0.539	0.420913
																																	0.54	0.421177
																																	0.541	0.421442
																																	0.542	0.421706
																																	0.543	0.421971
																																	0.544	0.422236
																																	0.545	0.4225
																																	0.546	0.422765
																																	0.547	0.42303
																																	0.548	0.423295
																																	0.549	0.42356
																																	0.55	0.423825
																																	0.551	0.424091
																																	0.552	0.424356
																																	0.553	0.424621
																																	0.554	0.424887
																																	0.555	0.425153
																																	0.556	0.425418
																																	0.557	0.425684
																																	0.558	0.42595
																																	0.559	0.426216
																																	0.56	0.426482
																																	0.561	0.426748
																																	0.562	0.427014
																																	0.563	0.427281
																																	0.564	0.427547
																																	0.565	0.427814
																																	0.566	0.428081
																																	0.567	0.428347
																																	0.568	0.428614
																																	0.569	0.428881
																																	0.57	0.429149
																																	0.571	0.429416
																																	0.572	0.429683
																																	0.573	0.429951
																																	0.574	0.430219
																																	0.575	0.430486
																																	0.576	0.430754
																																	0.577	0.431022
																																	0.578	0.431291
																																	0.579	0.431559
																																	0.58	0.431827
																																	0.581	0.432096
																																	0.582	0.432365
																																	0.583	0.432634
																																	0.584	0.432903
																																	0.585	0.433172
																																	0.586	0.433441
																																	0.587	0.433711
																																	0.588	0.43398
																																	0.589	0.43425
																																	0.59	0.43452
																																	0.591	0.43479
																																	0.592	0.43506
																																	0.593	0.435331
																																	0.594	0.435601
																																	0.595	0.435872
																																	0.596	0.436143
																																	0.597	0.436414
																																	0.598	0.436685
																																	0.599	0.436957
																																	0.6	0.437228
																																	0.601	0.4375
																																	0.602	0.437772
																																	0.603	0.438044
																																	0.604	0.438316
																																	0.605	0.438589
																																	0.606	0.438862
																																	0.607	0.439135
																																	0.608	0.439408
																																	0.609	0.439681
																																	0.61	0.439954
																																	0.611	0.440228
																																	0.612	0.440502
																																	0.613	0.440776
																																	0.614	0.44105
																																	0.615	0.441325
																																	0.616	0.4416
																																	0.617	0.441875
																																	0.618	0.44215
																																	0.619	0.442425
																																	0.62	0.442701
																																	0.621	0.442976
																																	0.622	0.443252
																																	0.623	0.443529
																																	0.624	0.443805
																																	0.625	0.444082
																																	0.626	0.444359
																																	0.627	0.444636
																																	0.628	0.444913
																																	0.629	0.445191
																																	0.63	0.445469
																																	0.631	0.445747
																																	0.632	0.446025
																																	0.633	0.446304
																																	0.634	0.446583
																																	0.635	0.446862
																																	0.636	0.447141
																																	0.637	0.447421
																																	0.638	0.447701
																																	0.639	0.447981
																																	0.64	0.448262
																																	0.641	0.448542
																																	0.642	0.448823
																																	0.643	0.449104
																																	0.644	0.449386
																																	0.645	0.449668
																																	0.646	0.44995
																																	0.647	0.450232
																																	0.648	0.450515
																																	0.649	0.450798
																																	0.65	0.451081
																																	0.651	0.451365
																																	0.652	0.451648
																																	0.653	0.451933
																																	0.654	0.452217
																																	0.655	0.452502
																																	0.656	0.452787
																																	0.657	0.453072
																																	0.658	0.453358
																																	0.659	0.453644
																																	0.66	0.45393
																																	0.661	0.454217
																																	0.662	0.454504
																																	0.663	0.454791
																																	0.664	0.455079
																																	0.665	0.455367
																																	0.666	0.455655
																																	0.667	0.455944
																																	0.668	0.456233
																																	0.669	0.456522
																																	0.67	0.456812
																																	0.671	0.457102
																																	0.672	0.457392
																																	0.673	0.457683
																																	0.674	0.457974
																																	0.675	0.458265
																																	0.676	0.458557
																																	0.677	0.458849
																																	0.678	0.459142
																																	0.679	0.459435
																																	0.68	0.459728
																																	0.681	0.460022
																																	0.682	0.460316
																																	0.683	0.46061
																																	0.684	0.460905
																																	0.685	0.461201
																																	0.686	0.461496
																																	0.687	0.461792
																																	0.688	0.462089
																																	0.689	0.462386
																																	0.69	0.462683
																																	0.691	0.462981
																																	0.692	0.463279
																																	0.693	0.463578
																																	0.694	0.463877
																																	0.695	0.464176
																																	0.696	0.464476
																																	0.697	0.464776
																																	0.698	0.465077
																																	0.699	0.465378
																																	0.7	0.46568
																																	0.701	0.465982
																																	0.702	0.466285
																																	0.703	0.466588
																																	0.704	0.466891
																																	0.705	0.467195
																																	0.706	0.4675
																																	0.707	0.467805
																																	0.708	0.46811
																																	0.709	0.468416
																																	0.71	0.468722
																																	0.711	0.469029
																																	0.712	0.469337
																																	0.713	0.469644
																																	0.714	0.469953
																																	0.715	0.470262
																																	0.716	0.470571
																																	0.717	0.470881
																																	0.718	0.471192
																																	0.719	0.471503
																																	0.72	0.471814
																																	0.721	0.472126
																																	0.722	0.472439
																																	0.723	0.472752
																																	0.724	0.473066
																																	0.725	0.47338
																																	0.726	0.473695
																																	0.727	0.47401
																																	0.728	0.474327
																																	0.729	0.474643
																																	0.73	0.47496
																																	0.731	0.475278
																																	0.732	0.475596
																																	0.733	0.475915
																																	0.734	0.476235
																																	0.735	0.476555
																																	0.736	0.476876
																																	0.737	0.477197
																																	0.738	0.477519
																																	0.739	0.477842
																																	0.74	0.478165
																																	0.741	0.478489
																																	0.742	0.478814
																																	0.743	0.479139
																																	0.744	0.479465
																																	0.745	0.479791
																																	0.746	0.480119
																																	0.747	0.480446
																																	0.748	0.480775
																																	0.749	0.481104
																																	0.75	0.481434
																																	0.751	0.481765
																																	0.752	0.482096
																																	0.753	0.482428
																																	0.754	0.482761
																																	0.755	0.483095
																																	0.756	0.483429
																																	0.757	0.483764
																																	0.758	0.4841
																																	0.759	0.484436
																																	0.76	0.484774
																																	0.761	0.485112
																																	0.762	0.48545
																																	0.763	0.48579
																																	0.764	0.48613
																																	0.765	0.486472
																																	0.766	0.486814
																																	0.767	0.487156
																																	0.768	0.4875
																																	0.769	0.487844
																																	0.77	0.48819
																																	0.771	0.488536
																																	0.772	0.488883
																																	0.773	0.489231
																																	0.774	0.489579
																																	0.775	0.489929
																																	0.776	0.490279
																																	0.777	0.490631
																																	0.778	0.490983
																																	0.779	0.491336
																																	0.78	0.49169
																																	0.781	0.492045
																																	0.782	0.492401
																																	0.783	0.492758
																																	0.784	0.493115
																																	0.785	0.493474
																																	0.786	0.493834
																																	0.787	0.494195
																																	0.788	0.494556
																																	0.789	0.494919
																																	0.79	0.495283
																																	0.791	0.495647
																																	0.792	0.496013
																																	0.793	0.49638
																																	0.794	0.496748
																																	0.795	0.497117
																																	0.796	0.497487
																																	0.797	0.497858
																																	0.798	0.49823
																																	0.799	0.498603
																																	0.8	0.498978
																																	0.801	0.499353
																																	0.802	0.49973
																																	0.803	0.500107
																																	0.804	0.500486
																																	0.805	0.500867
																																	0.806	0.501248
																																	0.807	0.50163
																																	0.808	0.502014
																																	0.809	0.502399
																																	0.81	0.502785
																																	0.811	0.503173
																																	0.812	0.503561
																																	0.813	0.503951
																																	0.814	0.504343
																																	0.815	0.504735
																																	0.816	0.505129
																																	0.817	0.505524
																																	0.818	0.505921
																																	0.819	0.506319
																																	0.82	0.506718
																																	0.821	0.507119
																																	0.822	0.507521
																																	0.823	0.507925
																																	0.824	0.50833
																																	0.825	0.508736
																																	0.826	0.509144
																																	0.827	0.509554
																																	0.828	0.509964
																																	0.829	0.510377
																																	0.83	0.510791
																																	0.831	0.511207
																																	0.832	0.511624
																																	0.833	0.512042
																																	0.834	0.512463
																																	0.835	0.512885
																																	0.836	0.513309
																																	0.837	0.513734
																																	0.838	0.514161
																																	0.839	0.51459
																																	0.84	0.51502
																																	0.841	0.515453
																																	0.842	0.515887
																																	0.843	0.516323
																																	0.844	0.51676
																																	0.845	0.5172
																																	0.846	0.517641
																																	0.847	0.518085
																																	0.848	0.51853
																																	0.849	0.518977
																																	0.85	0.519426
																																	0.851	0.519878
																																	0.852	0.520331
																																	0.853	0.520786
																																	0.854	0.521243
																																	0.855	0.521703
																																	0.856	0.522165
																																	0.857	0.522628
																																	0.858	0.523094
																																	0.859	0.523563
																																	0.86	0.524033
																																	0.861	0.524506
																																	0.862	0.524981
																																	0.863	0.525458
																																	0.864	0.525938
																																	0.865	0.52642
																																	0.866	0.526905
																																	0.867	0.527392
																																	0.868	0.527882
																																	0.869	0.528374
																																	0.87	0.528869
																																	0.871	0.529367
																																	0.872	0.529867
																																	0.873	0.53037
																																	0.874	0.530875
																																	0.875	0.531384
																																	0.876	0.531895
																																	0.877	0.532409
																																	0.878	0.532927
																																	0.879	0.533447
																																	0.88	0.53397
																																	0.881	0.534496
																																	0.882	0.535026
																																	0.883	0.535558
																																	0.884	0.536094
																																	0.885	0.536633
																																	0.886	0.537176
																																	0.887	0.537722
																																	0.888	0.538271
																																	0.889	0.538824
																																	0.89	0.53938
																																	0.891	0.53994
																																	0.892	0.540504
																																	0.893	0.541071
																																	0.894	0.541643
																																	0.895	0.542218
																																	0.896	0.542797
																																	0.897	0.543381
																																	0.898	0.543968
																																	0.899	0.54456
																																	0.9	0.545156
																																	0.901	0.545756
																																	0.902	0.546361
																																	0.903	0.54697
																																	0.904	0.547584
																																	0.905	0.548203
																																	0.906	0.548826
																																	0.907	0.549455
																																	0.908	0.550088
																																	0.909	0.550726
																																	0.91	0.55137
																																	0.911	0.552019
																																	0.912	0.552674
																																	0.913	0.553334
																																	0.914	0.554
																																	0.915	0.554671
																																	0.916	0.555349
																																	0.917	0.556032
																																	0.918	0.556722
																																	0.919	0.557419
																																	0.92	0.558121
																																	0.921	0.558831
																																	0.922	0.559547
																																	0.923	0.56027
																																	0.924	0.561001
																																	0.925	0.561738
																																	0.926	0.562484
																																	0.927	0.563237
																																	0.928	0.563998
																																	0.929	0.564767
																																	0.93	0.565544
																																	0.931	0.566331
																																	0.932	0.567125
																																	0.933	0.56793
																																	0.934	0.568743
																																	0.935	0.569566
																																	0.936	0.570399
																																	0.937	0.571242
																																	0.938	0.572095
																																	0.939	0.57296
																																	0.94	0.573835
																																	0.941	0.574722
																																	0.942	0.575621
																																	0.943	0.576532
																																	0.944	0.577456
																																	0.945	0.578393
																																	0.946	0.579343
																																	0.947	0.580308
																																	0.948	0.581287
																																	0.949	0.582281
																																	0.95	0.58329
																																	0.951	0.584316
																																	0.952	0.585359
																																	0.953	0.58642
																																	0.954	0.587498
																																	0.955	0.588596
																																	0.956	0.589713
																																	0.957	0.590851
																																	0.958	0.592011
																																	0.959	0.593193
																																	0.96	0.594399
																																	0.961	0.59563
																																	0.962	0.596887
																																	0.963	0.59817
																																	0.964	0.599483
																																	0.965	0.600826
																																	0.966	0.6022
																																	0.967	0.603609
																																	0.968	0.605053
																																	0.969	0.606534
																																	0.97	0.608056
																																	0.971	0.609621
																																	0.972	0.611231
																																	0.973	0.612889
																																	0.974	0.6146
																																	0.975	0.616366
																																	0.976	0.618193
																																	0.977	0.620085
																																	0.978	0.622048
																																	0.979	0.624087
																																	0.98	0.626211
																																	0.981	0.628426
																																	0.982	0.630743
																																	0.983	0.633172
																																	0.984	0.635727
																																	0.985	0.638423
																																	0.986	0.641277
																																	0.987	0.644314
																																	0.988	0.647559
																																	0.989	0.651048
																																	0.99	0.654825
																																	0.991	0.658947
																																	0.992	0.663492
																																	0.993	0.668567
																																	0.994	0.674327
																																	0.995	0.681012
																																	0.996	0.689015
																																	0.997	0.699062
																																	0.998	0.712748
																																	0.999	0.735009
[truncated: 93 more columns]

## Sheet: PlateFisher
Image of the plate from Fisher Fig. 18					Figure 18 de Fisher (1975): surface des differentes ROI en pixels estimées dans le fichier PAT18net1BMP.PAP								measured pore diameter distribution				Normal pore diameter distribution with the mean and sd measured			Simulated images of all the pores of the plate given from slices 0.07 micron thick spaced by one tenth of the greatest pore minus t - about 0.5 micron - and turned by 30°, and longest than 0.094 micron. (seconde serie de mesures (ResultsFisher2))																			Distribution of the image lengthes measured on each form with slices spaced by one tenth of the longest dimension minus t and rotated by 18-degrees steps from 0 to 162 degrees and distribution for the whole.						Forms
																	Dm	0.404963																						Forms						1	2	3
																	sd	0.110126			Fait en mettant l'échelle telle que la hauteur du plateau à 0 degrees soit égale à 4.718 microns																			1	2	3
																	cvD	0.27194																					(Lm)0	0.288943	0.274084	0.267703			t	0.07	0.07	0.07
																					Fisher_0degres			Fisher_30degres			Fisher_60degres			Fisher_90degres			Fisher_120degres			Fisher_150degres			cvL0	0.307007	0.320688	0.34169			LS	0.093	0.093	0.093
						pixels	% pore area	areas	pore diameter D	distance measured between pore image centre - plate edge h				frequency	measured diameter classed by increasing order		Frequencies	diameters			Length	Length > 0.094		Length	Length > 0.094		Length	Length > 0.094		Length	Length > 0.094		Length	Length > 0.094		Length	Length > 0.094
width (mm)	115	heigth (mm)	99					microns carres	microns	pixels	microns									1	0.149	0.149		0.167	0.167		0.369	0.369		0.33	0.33		0.227	0.227		0.401	0.401		1	0.12499	-	-			Image lengths of the object form:
grossissement	16200				plate	155448	43.1778													2	0.461	0.461		0.186	0.186		0.33	0.33		0.231	0.231		0.4	0.4		0.355	0.355		2	0.13925	0.14242	-			(Lm)0	0.288943	0.274084	0.267703
real width (mm)	0.00709877	real height (mm)	0.00611111		total regions	67119	100													3	0.376	0.376		0.264	0.264		0.284	0.284		0.163	0.163		0.314	0.314		0.059	-		3	0.10197	0.09869	-			cvL0	0.307007	0.320688	0.34169
real width (microns)	7.09877		6.11111		Régions															4	0.348	0.348		0.112	0.112		0.349	0.349		0.258	0.258		0.13	0.13		0.292	0.292		4	0.11184	-	0.12825
width (pixels)	686	height image (pixels)	580		1	229	0.341185	0.0249682	0.178344	17	0.175917		1	0.0188679	0.178344		0.001	0.0646497		5	0.299	0.299		0.499	0.499		0.395	0.395		0.475	0.475		0.184	0.184		0.341	0.341		5	0.11842	0.18239	0.1593			Image lengths from all the pores:
size of 1 pixel (micron)	0.0103481		0.0105364		2	385	0.573608	0.041977	0.231244	12	0.124177		2	0.0377358	0.182577		0.002	0.0880041		6	0.416	0.416		0.44	0.44		0.258	0.258		0.19	0.19		0.327	0.327		0.314	0.314		6	0.13377	0.24111	0.16605			lm	0.303333	0.303333	0.303333
					3	1761	2.6237	0.192004	0.494561	73	0.755408		3	0.0566038	0.219852		0.003	0.102362		7	0.24	0.24		0.499	0.499		0.278	0.278		0.33	0.33		0.31	0.31		0.286	0.286		7	0.12719	0.21987	0.14445			cvlm	0.399453	0.399453	0.399453
areas	squarred microns				4	902	1.34388	0.0983462	0.353952	45	0.465662		4	0.0754717	0.22361		0.004	0.112903		8	0.127	0.127		0.363	0.363		0.211	0.211		0.416	0.416		0.317	0.317		0.328	0.328		8	0.13157	0.19614	0.1161
1 pixel	0.000109031				5	1804	2.68776	0.196692	0.500563	42	0.434618		5	0.0943396	0.231244		0.005	0.121299		9	0.335	0.335		0.223	0.223		0.332	0.332		0.294	0.294		0.546	0.546		0.125	0.125		9	0.20175	0.16241	-			Diameter and surface of the circle giving such images
image	43.3813				6	473	0.704718	0.0515718	0.256313	20	0.206961		6	0.113208	0.233039		0.006	0.128312		10	0.136	0.136		0.172	0.172		0.369	0.369		0.068	-		0.168	0.168		0.435	0.435		10	0.19188	0.10744	-			Dlm	0.398075	0.398075	0.398075
plate	16.9487				7	1565	2.33168	0.170634	0.466227	91	0.941673		7	0.132075	0.248332		0.007	0.134356		11	0.665	0.665		0.365	0.365		0.185	0.185		0.204	0.204		0.088	-		0.276	0.276		11	0.23464	0.29858	0.20385			area	0.124458	0.124458	0.124458
53 pores	7.31807				8	1066	1.58822	0.116227	0.384786	19	0.196613		8	0.150943	0.256313		0.008	0.13968		12	0.235	0.235		0.519	0.519		0.317	0.317		0.326	0.326		0.192	0.192		0.294	0.294		12	0.27521	0.26859	0.24975
1 pore	0.138077				9	1783	2.65648	0.194403	0.497641	130	1.34525		9	0.169811	0.266931		0.009	0.144448		13	0.163	0.163		0.594	0.594		0.499	0.499		0.272	0.272		0.425	0.425		0.484	0.484		13	0.21929	0.2586	0.2376			Circle having the same area as the form giving lm, 0
					10	1243	1.85193	0.135526	0.415505	37	0.382878		10	0.188679	0.276138		0.01	0.148773		14	0.353	0.353		0.304	0.304		0.176	0.176		0.158	0.158		0.328	0.328		0.273	0.273		14	0.21929	0.24985	0.20655			Dlm	0.4179	0.440556	0.451058
%pores / tc	0.431778				11	1386	2.06499	0.151117	0.438755	47	0.486359		11	0.207547	0.284072		0.011	0.152735		15	0.403	0.403		0.26	0.26		0.166	0.166		0.113	0.113		0.387	0.387		0.093	-		15	0.21929	0.27609	0.2052			Lm	0.31803	0.335711	0.343714
nber of pores per micron carre	3.12709				12	1661	2.47471	0.181101	0.480314	86	0.889933		12	0.226415	0.286506		0.012	0.156396		16	0.063	-		0.41	0.41		0.418	0.418		0.421	0.421		0.46	0.46		0.363	0.363		16	0.2456	0.24486	0.1863			cvL	0.259575	0.262427	0.263608
					13	444	0.661512	0.0484099	0.248332	17	0.175917		13	0.245283	0.292741		0.013	0.1598		17	0.357	0.357		0.515	0.515		0.418	0.418		0.38	0.38		0.122	0.122		0.15	0.15		17	0.28836	0.22737	0.17145
diameter of the sieve tube	4.64658				14	1643	2.44789	0.179138	0.477705	107	1.10724		14	0.264151	0.306418		0.014	0.162986		18	0.407	0.407		0.296	0.296		0.085	-		0.371	0.371		0.473	0.473		0.049	-		18	0.28288	-	0.1539			Form having the same area as the circle Dlm
diameter of the cercle circonscript sieve tube	5.256				15	360	0.536361	0.0392512	0.22361	24	0.248353		15	0.283019	0.33313		0.015	0.165981		19	0.511	0.511		0.262	0.262		0.087	-		0.271	0.271		0.432	0.432		0.234	0.234		19	0.23464	0.15866	-			cvL estimated by cvL0	0.307007	0.320688	0.34169
diameter of 1 pore	0.419397				16	2032	3.02746	0.221551	0.531254	141	1.45908		16	0.301887	0.353363		0.016	0.168809		20	0.461	0.461		0.221	0.221		0.248	0.248		0.262	0.262		0.263	0.263		0.071	-		20	0.28288	0.29858	0.3105
	pixels				17	513	0.764314	0.055933	0.266931	21	0.217309		17	0.320755	0.353952		0.017	0.171489		21	0.471	0.471		0.059	-		0.357	0.357		0.262	0.262		0.192	0.192		0.213	0.213		21	0.31249	0.29608	0.31185			Circles having the same areas as the pores:
longest section of the plate at eyes	498				18	1509	2.24825	0.164528	0.45781	76	0.786452		18	0.339623	0.362865		0.018	0.174038		22	0.195	0.195		0.263	0.263		0.25	0.25		0.204	0.204		0.195	0.195		0.04	-		22	0.36402	0.28858	0.34425			lm	0.31803	0.335711	0.343714
					19	2959	4.40859	0.322623	0.641081	51	0.527751		19	0.358491	0.384786		0.019	0.176469		23				0.379	0.379		0.64	0.64		0.29	0.29		0.235	0.235		0.598	0.598		23	0.34757	0.29608	0.29565			cvl	0.396467	0.384936	0.365887
					20	1852	2.75928	0.201926	0.507179	124	1.28316		20	0.377358	0.387304		0.02	0.178793		24				0.072	-		0.146	0.146		0.461	0.461		0.126	0.126		0.03	-		24	0.28179	0.29108	0.26595
					21	1566	2.33317	0.170743	0.466376	65	0.672624		21	0.396226	0.396519		0.021	0.181021		25							0.243	0.243		0.226	0.226		0.373	0.373		0.276	0.276		25	0.29933	0.29483	0.24705			beta	0.22442	0.212697	0.207672
					22	1747	2.60284	0.190478	0.492592	102	1.0555		22	0.415094	0.401566		0.022	0.18316		26							0.118	0.118		0.149	0.149		0.245	0.245		0.162	0.162		26	0.32235	0.32731	0.2592			gamma	1.4025	1.41123	1.41498
					23	1329	1.98007	0.144902	0.429638	157	1.62464		23	0.433962	0.415505		0.023	0.185219		27							0.199	0.199		0.425	0.425		0.249	0.249		0.263	0.263		27	0.35086	0.32606	0.29295			cos beta	0.974923	0.977465	0.978514
					24	1161	1.72976	0.126585	0.401566	123	1.27281		24	0.45283	0.429638		0.024	0.187204		28										0.308	0.308		0.259	0.259		0.103	0.103		28	0.35305	0.37478	0.34695			cos gamma	0.167504	0.15889	0.155191
					25	1683	2.50749	0.1835	0.483485	178	1.84195		25	0.471698	0.43478		0.025	0.189121		29										0.113	0.113		0.124	0.124					29	0.30481	0.27859	0.3807			cvL²	0.0677755	0.0692348	0.0698434
Image of the plate from Fisher Fig. 20					26	581	0.865627	0.0633471	0.284072	12	0.124177		26	0.490566	0.436693		0.026	0.190975		30													0.142	0.142					30	0.31797	0.31732	0.4779			cvL	0.260337	0.263125	0.264279
					27	2046	3.04832	0.223078	0.533081	51	0.527751		27	0.509434	0.438755		0.027	0.192769																					31	0.35525	0.28733	0.44685			D	0.376381	0.468011	0.59655
	figure width				28	1736	2.58645	0.189278	0.491038	125	1.29351		28	0.528302	0.446755		0.028	0.194509		means		0.338476			0.348			0.2914			0.28219			0.282667			0.283267		32	0.37608	0.27734	0.29295
grossissement	mm	microns	pixels		29	1373	2.04562	0.1497	0.436693	183	1.89369		29	0.54717	0.447841		0.029	0.196198		cv		0.405634			0.368846			0.436187			0.359915			0.449515			0.470855		33	0.38156	0.28483	0.3024			with - delta
20000	141	7.05	856		30	1437	2.14097	0.156678	0.446755	42	0.434618		30	0.566038	0.44908		0.03	0.19784		m images		22			24			27			29			30			28		34	0.37279	0.31607	0.3078			cvd² (- delta)	0.11902	0.0989568	0.0747073
1 pixel = (microns)	0.00823598				31	1485	2.21249	0.161911	0.454155	154	1.5936		31	0.584906	0.454155		0.031	0.199436		m images > LS		21			22			25			28			29			22		35	0.3377	0.32856	0.3132
plate area (microns carrés)	23.207				32	1716	2.55665	0.187098	0.488202	124	1.28316		32	0.603774	0.457658		0.032	0.200991																					36	0.3706	0.38602	0.3186			cvd (- delta)	0.344992	0.314574	0.273326
diameter P (microns)	5.43719				33	2002	2.98276	0.218281	0.527318	98	1.01411		33	0.622642	0.45781		0.033	0.202506																					37	0.36621	0.48222	0.35505			Dmean	0.373155	0.400737	0.419378
					34	1361	2.02774	0.148391	0.43478	80	0.827844		34	0.641509	0.466227		0.034	0.203983																					38	0.3706	0.46348	0.37395
					35	1629	2.42703	0.177612	0.475665	106	1.09689		35	0.660377	0.466376		0.035	0.205426			all lengths	all lengths ordered				m (total number of images > LS)		147											39	0.33222	0.38353	0.40095			% form	0.333333	0.333333	0.333333	mean
					36	1444	2.1514	0.157441	0.447841	96	0.993413		36	0.679245	0.475665		0.036	0.206834																					40	0.36073	0.3423	0.4536			cvd (- delta)				0.309619
					37	391	0.582547	0.0426312	0.233039	6	0.0620883		37	0.698113	0.477705		0.037	0.208211			0.149	0.103				lm		0.303333											41	0.36402	0.27234	0.41445			Dmean				0.397756
					38	676	1.00717	0.0737051	0.306418	18	0.186265		38	0.716981	0.480314		0.038	0.209558			0.461	0.112				cvlm		0.399453											42	0.35963	0.26859	0.31995						the shortest predicted diameter at 95% (mean - one standart deviation):	0.274603
					39	2363	3.52061	0.257641	0.572892	102	1.0555		39	0.735849	0.483485		0.039	0.210877			0.376	0.113				t		0.07											43	0.38156	0.27484	0.2862						the longest predicted diameter at 95% (mean + one standart deviation):	0.520909
					40	1692	2.5209	0.184481	0.484776	89	0.920977		40	0.754717	0.484776		0.04	0.212168			0.348	0.113				t/lmean		0.230769											44	0.40568	0.29608	0.2808
					41	1968	2.93211	0.214573	0.522821	61	0.631231		41	0.773585	0.488202		0.041	0.213433			0.299	0.118				ls		0.094											45	0.41555	0.3348	0.3051			%	0.42	0.3	0.28	weighted mean
					42	549	0.81795	0.0598581	0.276138	10	0.103481		42	0.792453	0.491038		0.042	0.214673			0.416	0.122				ls/lmean		0.30989											46	0.39033	0.41976	0.34155			cvd (- delta)				0.314361
					43	1132	1.68656	0.123423	0.396519	61	0.631231		43	0.811321	0.492592		0.043	0.21589			0.24	0.124				cvL		0.25684											47	0.38376	0.47222	0.33885			Dmean				0.394372
					44	1508	2.24676	0.164419	0.457658	53	0.548447		44	0.830189	0.494561		0.044	0.217084			0.127	0.125				lm / Dlm		0.762											48	0.35525	0.47722	0.3483
					45	899	1.33941	0.0980191	0.353363	22	0.227657		45	0.849057	0.497641		0.045	0.218257			0.335	0.126				Dlm		0.398075											49	0.37279	0.39102	0.3861			with + delta
					46	1452	2.16332	0.158313	0.44908	37	0.382878		46	0.867925	0.500563		0.046	0.219408			0.136	0.127				surface		0.124458											50	0.36512	0.31482	0.26865			cvd² (+ delta)	0.649184	0.694783	0.755883
					47	1080	1.60908	0.117754	0.387304	59	0.610535		47	0.886792	0.507179		0.047	0.22054			0.665	0.13																	51	0.35086	0.28109	0.3186
					48	948	1.41242	0.103362	0.362865	25	0.258701		48	0.90566	0.522821		0.048	0.221652			0.235	0.136																	52	0.34757	0.25985	0.3591			cvd (+ delta)	0.805719	0.833536	0.869415
					49	799	1.19042	0.0871159	0.33313	17	0.175917		49	0.924528	0.527318		0.049	0.222746			0.163	0.142																	53	0.36073	0.2536	0.29565			Dmean	0.253196	0.259852	0.256685
					50	591	0.880526	0.0644375	0.286506	17	0.175917		50	0.943396	0.531254		0.05	0.223823			0.353	0.146																	54	0.39582	0.26485	0.28755
					51	617	0.919263	0.0672723	0.292741	11	0.113829		51	0.962264	0.533081		0.051	0.224882			0.403	0.149																	55	0.42323	0.31232	0.2646			% form	0.333333	0.333333	0.333333	mean
					52	348	0.518482	0.0379429	0.219852	12	0.124177		52	0.981132	0.572892		0.052	0.225925			-	0.149																	56	0.40239	0.37978	0.2511			cvd (+ delta)				0.836224
					53	240	0.357574	0.0261675	0.182577	6	0.0620883		53	1	0.641081		0.053	0.226952			0.357	0.15																	57	0.36512	0.39602	0.31455			Dmean				0.256578
																	0.054	0.227964			0.407	0.158																	58	0.32893	0.41976	0.3267						the shortest predicted diameter at 95% (mean - one standart deviation):	0.0420213
								Dm	0.404963								0.055	0.228961			0.511	0.162																	59	0.37498	0.3423	0.3645						the longest predicted diameter at 95% (mean + one standart deviation):	0.471134
								sd	0.110126								0.056	0.229944			0.461	0.163																	60	0.34648	0.21487	-
								cvD	0.27194								0.057	0.230913			0.471	0.163																	61	0.33332	0.24611	0.1269			%	0.42	0.3	0.28	weighted mean
																	0.058	0.231869			0.195	0.166																	62	0.31249	0.2586	0.27675			cvd (+ delta)				0.831899
																	0.059	0.232812			0.167	0.167																	63	0.32674	0.25985	0.297			Dmean				0.25617
																	0.06	0.233743			0.186	0.168																	64	0.35415	0.25735	0.2241
																	0.061	0.234661			0.264	0.172																	65	0.38814	0.24361	0.1998
																	0.062	0.235568			0.112	0.176																	66	0.39472	0.22612	0.1917
																	0.063	0.236464			0.499	0.184																	67	0.33003	0.26984	0.18495
																	0.064	0.237348			0.44	0.185																	68	0.27411	0.21238	0.16065
																	0.065	0.238222			0.499	0.186																	69	0.31578	0.25735	-
																	0.066	0.239085			0.363	0.19																	70	0.30591	0.13867	-
																	0.067	0.239939			0.223	0.192																	71	0.28946	0.1799	0.1296
																	0.068	0.240782			0.172	0.192																	72	0.28836	0.21987	0.1485
																	0.069	0.241616			0.365	0.195																	73	0.2774	0.24111	0.1458
																	0.07	0.242441			0.519	0.195																	74	0.27082	0.25735	0.13635
																	0.071	0.243257			0.594	0.199																	75	0.29714	0.1799	-
																	0.072	0.244064			0.304	0.204																	76	0.29494	0.09994	0.1053
																	0.073	0.244862			0.26	0.204																	77	0.26534	0.12118	0.10935
																	0.074	0.245652			0.41	0.211																	78	0.22258	-	-
																	0.075	0.246434			0.515	0.213																	79	0.22367	0.11618
																	0.076	0.247208			0.296	0.221																	80	0.23245	0.12493
																	0.077	0.247974			0.262	0.223																	81	0.23902	-
																	0.078	0.248733			0.221	0.226																	82	0.22806
																	0.079	0.249485			-	0.227																	83	0.18859
																	0.08	0.250229			0.263	0.231																	84	0.17214
																	0.081	0.250966			0.379	0.234																	85	-
																	0.082	0.251697			-	0.235																	86	0.12499
																	0.083	0.25242			0.369	0.235																	87	0.15569
																	0.084	0.253138			0.33	0.24																	88	-
																	0.085	0.253848			0.284	0.243																	89	0.10964
																	0.086	0.254553			0.349	0.245																	90	0.13486
																	0.087	0.255252			0.395	0.248																	91	0.11293
																	0.088	0.255944			0.258	0.249
																	0.089	0.256631			0.278	0.25
																	0.09	0.257312			0.211	0.258
																	0.091	0.257987			0.332	0.258
																	0.092	0.258657			0.369	0.259
																	0.093	0.259322			0.185	0.26
																	0.094	0.259981			0.317	0.262
																	0.095	0.260635			0.499	0.262
																	0.096	0.261284			0.176	0.262
																	0.097	0.261928			0.166	0.263
																	0.098	0.262567			0.418	0.263
																	0.099	0.263202			0.418	0.263
																	0.1	0.263832			-	0.264
																	0.101	0.264457			-	0.271
																	0.102	0.265078			0.248	0.272
																	0.103	0.265694			0.357	0.273
																	0.104	0.266306			0.25	0.276
																	0.105	0.266914			0.64	0.276
																	0.106	0.267517			0.146	0.278
																	0.107	0.268117			0.243	0.284
																	0.108	0.268712			0.118	0.286
																	0.109	0.269303			0.199	0.29
																	0.11	0.269891			0.33	0.292
																	0.111	0.270475			0.231	0.294
																	0.112	0.271055			0.163	0.294
																	0.113	0.271631			0.258	0.296
																	0.114	0.272204			0.475	0.299
																	0.115	0.272773			0.19	0.304
																	0.116	0.273339			0.33	0.308
																	0.117	0.273901			0.416	0.31
																	0.118	0.27446			0.294	0.314
																	0.119	0.275015			-	0.314
																	0.12	0.275567			0.204	0.317
																	0.121	0.276116			0.326	0.317
																	0.122	0.276662			0.272	0.326
																	0.123	0.277204			0.158	0.327
																	0.124	0.277744			0.113	0.328
																	0.125	0.27828			0.421	0.328
																	0.126	0.278814			0.38	0.33
																	0.127	0.279344			0.371	0.33
																	0.128	0.279872			0.271	0.33
																	0.129	0.280397			0.262	0.332
																	0.13	0.280919			0.262	0.335
																	0.131	0.281438			0.204	0.341
																	0.132	0.281954			0.29	0.348
																	0.133	0.282468			0.461	0.349
																	0.134	0.282979			0.226	0.353
																	0.135	0.283488			0.149	0.355
																	0.136	0.283994			0.425	0.357
																	0.137	0.284497			0.308	0.357
																	0.138	0.284998			0.113	0.363
																	0.139	0.285496			0.227	0.363
																	0.14	0.285992			0.4	0.365
																	0.141	0.286486			0.314	0.369
																	0.142	0.286977			0.13	0.369
																	0.143	0.287466			0.184	0.371
																	0.144	0.287953			0.327	0.373
																	0.145	0.288437			0.31	0.376
																	0.146	0.288919			0.317	0.379
																	0.147	0.289399			0.546	0.38
																	0.148	0.289876			0.168	0.387
																	0.149	0.290352			-	0.395
																	0.15	0.290825			0.192	0.4
																	0.151	0.291297			0.425	0.401
																	0.152	0.291766			0.328	0.403
																	0.153	0.292233			0.387	0.407
																	0.154	0.292698			0.46	0.41
																	0.155	0.293161			0.122	0.416
																	0.156	0.293622			0.473	0.416
																	0.157	0.294082			0.432	0.418
																	0.158	0.294539			0.263	0.418
																	0.159	0.294994			0.192	0.421
																	0.16	0.295448			0.195	0.425
																	0.161	0.2959			0.235	0.425
																	0.162	0.296349			0.126	0.432
																	0.163	0.296798			0.373	0.435
																	0.164	0.297244			0.245	0.44
																	0.165	0.297688			0.249	0.46
																	0.166	0.298131			0.259	0.461
																	0.167	0.298572			0.124	0.461
																	0.168	0.299011			0.142	0.461
																	0.169	0.299449			0.401	0.471
																	0.17	0.299885			0.355	0.473
																	0.171	0.30032			-	0.475
																	0.172	0.300752			0.292	0.484
																	0.173	0.301183			0.341	0.499
																	0.174	0.301613			0.314	0.499
																	0.175	0.302041			0.286	0.499
																	0.176	0.302467			0.328	0.511
																	0.177	0.302892			0.125	0.515
																	0.178	0.303316			0.435	0.519
																	0.179	0.303738			0.276	0.546
																	0.18	0.304158			0.294	0.594
																	0.181	0.304577			0.484	0.598
																	0.182	0.304995			0.273	0.64
																	0.183	0.305411			-	0.665
																	0.184	0.305825			0.363
																	0.185	0.306239			0.15
																	0.186	0.30665			-
																	0.187	0.307061			0.234
																	0.188	0.30747			-
																	0.189	0.307878			0.213
																	0.19	0.308284			-
																	0.191	0.308689			0.598
																	0.192	0.309093			-
																	0.193	0.309496			0.276
																	0.194	0.309897			0.162
																	0.195	0.310297			0.263
																	0.196	0.310696			0.103
																	0.197	0.311094
																	0.198	0.31149			147
																	0.199	0.311885			160
																	0.2	0.312279
																	0.201	0.312672
																	0.202	0.313064
																	0.203	0.313454
																	0.204	0.313843
																	0.205	0.314231
																	0.206	0.314618
																	0.207	0.315004
																	0.208	0.315389
																	0.209	0.315773
																	0.21	0.316156
																	0.211	0.316537
																	0.212	0.316918
																	0.213	0.317297
																	0.214	0.317676
																	0.215	0.318053
																	0.216	0.318429
																	0.217	0.318805
																	0.218	0.319179
																	0.219	0.319553
																	0.22	0.319925
																	0.221	0.320296
																	0.222	0.320667
																	0.223	0.321036
																	0.224	0.321405
																	0.225	0.321773
																	0.226	0.322139
																	0.227	0.322505
																	0.228	0.32287
																	0.229	0.323234
																	0.23	0.323597
																	0.231	0.323959
																	0.232	0.324321
																	0.233	0.324681
																	0.234	0.325041
																	0.235	0.3254
																	0.236	0.325758
																	0.237	0.326115
																	0.238	0.326471
																	0.239	0.326827
																	0.24	0.327181
																	0.241	0.327535
																	0.242	0.327888
																	0.243	0.32824
																	0.244	0.328592
																	0.245	0.328942
																	0.246	0.329292
																	0.247	0.329642
																	0.248	0.32999
																	0.249	0.330338
																	0.25	0.330685
																	0.251	0.331031
																	0.252	0.331376
																	0.253	0.331721
																	0.254	0.332065
																	0.255	0.332408
																	0.256	0.332751
																	0.257	0.333093
																	0.258	0.333434
																	0.259	0.333775
																	0.26	0.334114
																	0.261	0.334454
																	0.262	0.334792
																	0.263	0.33513
																	0.264	0.335467
																	0.265	0.335804
																	0.266	0.33614
																	0.267	0.336475
																	0.268	0.336809
																	0.269	0.337143
																	0.27	0.337477
																	0.271	0.33781
																	0.272	0.338142
																	0.273	0.338473
																	0.274	0.338804
																	0.275	0.339134
																	0.276	0.339464
																	0.277	0.339793
																	0.278	0.340122
																	0.279	0.34045
																	0.28	0.340777
																	0.281	0.341104
																	0.282	0.341431
																	0.283	0.341756
																	0.284	0.342082
																	0.285	0.342406
																	0.286	0.34273
																	0.287	0.343054
																	0.288	0.343377
																	0.289	0.343699
																	0.29	0.344021
																	0.291	0.344343
																	0.292	0.344664
																	0.293	0.344984
																	0.294	0.345304
																	0.295	0.345624
																	0.296	0.345942
																	0.297	0.346261
																	0.298	0.346579
																	0.299	0.346896
																	0.3	0.347213
																	0.301	0.34753
																	0.302	0.347846
																	0.303	0.348161
																	0.304	0.348476
																	0.305	0.348791
																	0.306	0.349105
																	0.307	0.349419
																	0.308	0.349732
																	0.309	0.350045
																	0.31	0.350357
																	0.311	0.350669
																	0.312	0.350981
																	0.313	0.351292
																	0.314	0.351602
																	0.315	0.351913
																	0.316	0.352222
																	0.317	0.352532
																	0.318	0.352841
																	0.319	0.353149
																	0.32	0.353458
																	0.321	0.353765
																	0.322	0.354073
																	0.323	0.35438
																	0.324	0.354686
																	0.325	0.354992
																	0.326	0.355298
																	0.327	0.355604
																	0.328	0.355909
																	0.329	0.356213
																	0.33	0.356517
																	0.331	0.356821
																	0.332	0.357125
																	0.333	0.357428
																	0.334	0.357731
																	0.335	0.358033
																	0.336	0.358335
																	0.337	0.358637
																	0.338	0.358939
																	0.339	0.35924
																	0.34	0.35954
																	0.341	0.359841
																	0.342	0.360141
																	0.343	0.360441
																	0.344	0.36074
																	0.345	0.361039
																	0.346	0.361338
																	0.347	0.361636
																	0.348	0.361934
																	0.349	0.362232
																	0.35	0.362529
																	0.351	0.362827
																	0.352	0.363124
																	0.353	0.36342
																	0.354	0.363716
																	0.355	0.364012
																	0.356	0.364308
																	0.357	0.364603
																	0.358	0.364898
																	0.359	0.365193
																	0.36	0.365488
																	0.361	0.365782
																	0.362	0.366076
																	0.363	0.366369
																	0.364	0.366663
																	0.365	0.366956
																	0.366	0.367249
																	0.367	0.367541
																	0.368	0.367834
																	0.369	0.368126
																	0.37	0.368418
																	0.371	0.368709
																	0.372	0.369
																	0.373	0.369291
																	0.374	0.369582
																	0.375	0.369873
																	0.376	0.370163
																	0.377	0.370453
																	0.378	0.370743
																	0.379	0.371033
																	0.38	0.371322
																	0.381	0.371611
																	0.382	0.3719
																	0.383	0.372189
																	0.384	0.372477
																	0.385	0.372765
																	0.386	0.373053
																	0.387	0.373341
																	0.388	0.373628
																	0.389	0.373916
																	0.39	0.374203
																	0.391	0.37449
																	0.392	0.374777
																	0.393	0.375063
																	0.394	0.375349
																	0.395	0.375636
																	0.396	0.375921
																	0.397	0.376207
																	0.398	0.376493
																	0.399	0.376778
																	0.4	0.377063
																	0.401	0.377348
																	0.402	0.377633
																	0.403	0.377917
																	0.404	0.378202
																	0.405	0.378486
																	0.406	0.37877
																	0.407	0.379054
																	0.408	0.379338
																	0.409	0.379621
																	0.41	0.379905
																	0.411	0.380188
																	0.412	0.380471
																	0.413	0.380754
																	0.414	0.381036
																	0.415	0.381319
																	0.416	0.381601
																	0.417	0.381884
																	0.418	0.382166
																	0.419	0.382448
																	0.42	0.382729
																	0.421	0.383011
																	0.422	0.383293
																	0.423	0.383574
																	0.424	0.383855
																	0.425	0.384136
																	0.426	0.384417
																	0.427	0.384698
																	0.428	0.384979
																	0.429	0.385259
																	0.43	0.38554
																	0.431	0.38582
																	0.432	0.3861
																	0.433	0.38638
																	0.434	0.38666
																	0.435	0.38694
																	0.436	0.38722
																	0.437	0.387499
																	0.438	0.387779
																	0.439	0.388058
																	0.44	0.388338
																	0.441	0.388617
																	0.442	0.388896
																	0.443	0.389175
																	0.444	0.389454
																	0.445	0.389732
																	0.446	0.390011
																	0.447	0.390289
																	0.448	0.390568
																	0.449	0.390846
																	0.45	0.391125
																	0.451	0.391403
																	0.452	0.391681
																	0.453	0.391959
																	0.454	0.392237
																	0.455	0.392515
																	0.456	0.392792
																	0.457	0.39307
																	0.458	0.393348
																	0.459	0.393625
																	0.46	0.393903
																	0.461	0.39418
																	0.462	0.394458
																	0.463	0.394735
																	0.464	0.395012
																	0.465	0.395289
																	0.466	0.395566
																	0.467	0.395843
																	0.468	0.39612
																	0.469	0.396397
																	0.47	0.396674
																	0.471	0.396951
																	0.472	0.397228
																	0.473	0.397504
																	0.474	0.397781
																	0.475	0.398057
																	0.476	0.398334
																	0.477	0.398611
																	0.478	0.398887
																	0.479	0.399164
																	0.48	0.39944
																	0.481	0.399716
																	0.482	0.399993
																	0.483	0.400269
																	0.484	0.400545
																	0.485	0.400821
																	0.486	0.401098
																	0.487	0.401374
																	0.488	0.40165
																	0.489	0.401926
																	0.49	0.402202
																	0.491	0.402479
																	0.492	0.402755
																	0.493	0.403031
																	0.494	0.403307
																	0.495	0.403583
																	0.496	0.403859
																	0.497	0.404135
																	0.498	0.404411
																	0.499	0.404687
																	0.5	0.404963
																	0.501	0.405239
																	0.502	0.405515
																	0.503	0.405791
																	0.504	0.406067
																	0.505	0.406343
																	0.506	0.406619
																	0.507	0.406896
																	0.508	0.407172
																	0.509	0.407448
																	0.51	0.407724
																	0.511	0.408
																	0.512	0.408276
																	0.513	0.408552
																	0.514	0.408829
																	0.515	0.409105
																	0.516	0.409381
																	0.517	0.409657
																	0.518	0.409934
																	0.519	0.41021
																	0.52	0.410486
																	0.521	0.410763
																	0.522	0.411039
																	0.523	0.411316
																	0.524	0.411592
																	0.525	0.411869
																	0.526	0.412145
																	0.527	0.412422
																	0.528	0.412699
																	0.529	0.412975
																	0.53	0.413252
																	0.531	0.413529
																	0.532	0.413806
																	0.533	0.414083
																	0.534	0.41436
																	0.535	0.414637
																	0.536	0.414914
																	0.537	0.415191
																	0.538	0.415469
																	0.539	0.415746
																	0.54	0.416023
																	0.541	0.416301
																	0.542	0.416578
																	0.543	0.416856
																	0.544	0.417134
																	0.545	0.417412
																	0.546	0.417689
																	0.547	0.417967
																	0.548	0.418245
																	0.549	0.418523
																	0.55	0.418802
																	0.551	0.41908
																	0.552	0.419358
																	0.553	0.419637
																	0.554	0.419915
																	0.555	0.420194
																	0.556	0.420473
																	0.557	0.420752
																	0.558	0.42103
																	0.559	0.42131
																	0.56	0.421589
																	0.561	0.421868
																	0.562	0.422147
																	0.563	0.422427
																	0.564	0.422706
																	0.565	0.422986
																	0.566	0.423266
																	0.567	0.423546
																	0.568	0.423826
																	0.569	0.424106
																	0.57	0.424386
																	0.571	0.424667
																	0.572	0.424947
																	0.573	0.425228
																	0.574	0.425509
																	0.575	0.42579
																	0.576	0.426071
																	0.577	0.426352
																	0.578	0.426634
																	0.579	0.426915
																	0.58	0.427197
																	0.581	0.427479
																	0.582	0.42776
																	0.583	0.428043
																	0.584	0.428325
																	0.585	0.428607
																	0.586	0.42889
																	0.587	0.429173
																	0.588	0.429455
																	0.589	0.429738
																	0.59	0.430022
																	0.591	0.430305
																	0.592	0.430589
																	0.593	0.430872
																	0.594	0.431156
																	0.595	0.43144
																	0.596	0.431724
																	0.597	0.432009
																	0.598	0.432293
																	0.599	0.432578
																	0.6	0.432863
																	0.601	0.433148
																	0.602	0.433434
																	0.603	0.433719
																	0.604	0.434005
																	0.605	0.434291
																	0.606	0.434577
																	0.607	0.434863
																	0.608	0.43515
																	0.609	0.435436
																	0.61	0.435723
																	0.611	0.43601
																	0.612	0.436298
																	0.613	0.436585
																	0.614	0.436873
																	0.615	0.437161
																	0.616	0.437449
																	0.617	0.437738
																	0.618	0.438026
																	0.619	0.438315
																	0.62	0.438604
																	0.621	0.438894
																	0.622	0.439183
																	0.623	0.439473
																	0.624	0.439763
																	0.625	0.440053
																	0.626	0.440344
																	0.627	0.440635
																	0.628	0.440926
																	0.629	0.441217
																	0.63	0.441509
																	0.631	0.4418
																	0.632	0.442092
																	0.633	0.442385
																	0.634	0.442677
																	0.635	0.44297
																	0.636	0.443263
																	0.637	0.443557
																	0.638	0.44385
																	0.639	0.444144
																	0.64	0.444439
																	0.641	0.444733
																	0.642	0.445028
																	0.643	0.445323
																	0.644	0.445618
																	0.645	0.445914
																	0.646	0.44621
																	0.647	0.446506
																	0.648	0.446803
																	0.649	0.4471
																	0.65	0.447397
																	0.651	0.447694
																	0.652	0.447992
																	0.653	0.44829
																	0.654	0.448588
																	0.655	0.448887
																	0.656	0.449186
																	0.657	0.449486
																	0.658	0.449785
																	0.659	0.450085
																	0.66	0.450386
																	0.661	0.450687
																	0.662	0.450988
																	0.663	0.451289
																	0.664	0.451591
																	0.665	0.451893
																	0.666	0.452195
																	0.667	0.452498
																	0.668	0.452801
																	0.669	0.453105
																	0.67	0.453409
																	0.671	0.453713
																	0.672	0.454018
																	0.673	0.454323
																	0.674	0.454628
																	0.675	0.454934
																	0.676	0.45524
																	0.677	0.455547
																	0.678	0.455854
																	0.679	0.456161
																	0.68	0.456469
																	0.681	0.456777
																	0.682	0.457085
																	0.683	0.457394
																	0.684	0.457704
																	0.685	0.458014
																	0.686	0.458324
																	0.687	0.458634
																	0.688	0.458945
																	0.689	0.459257
																	0.69	0.459569
																	0.691	0.459881
																	0.692	0.460194
																	0.693	0.460507
																	0.694	0.460821
																	0.695	0.461135
																	0.696	0.46145
																	0.697	0.461765
																	0.698	0.46208
																	0.699	0.462396
																	0.7	0.462713
																	0.701	0.46303
																	0.702	0.463347
																	0.703	0.463665
																	0.704	0.463984
																	0.705	0.464303
																	0.706	0.464622
																	0.707	0.464942
																	0.708	0.465262
																	0.709	0.465583
																	0.71	0.465905
																	0.711	0.466227
																	0.712	0.466549
																	0.713	0.466872
																	0.714	0.467196
																	0.715	0.46752
																	0.716	0.467845
																	0.717	0.46817
																	0.718	0.468496
																	0.719	0.468822
																	0.72	0.469149
																	0.721	0.469476
																	0.722	0.469804
																	0.723	0.470133
																	0.724	0.470462
																	0.725	0.470792
																	0.726	0.471122
																	0.727	0.471453
																	0.728	0.471785
																	0.729	0.472117
																	0.73	0.472449
																	0.731	0.472783
																	0.732	0.473117
																	0.733	0.473451
																	0.734	0.473787
																	0.735	0.474123
																	0.736	0.474459
																	0.737	0.474796
																	0.738	0.475134
																	0.739	0.475473
																	0.74	0.475812
																	0.741	0.476152
																	0.742	0.476492
																	0.743	0.476833
																	0.744	0.477175
																	0.745	0.477518
																	0.746	0.477861
																	0.747	0.478205
																	0.748	0.47855
																	0.749	0.478895
																	0.75	0.479242
																	0.751	0.479589
																	0.752	0.479936
																	0.753	0.480285
																	0.754	0.480634
																	0.755	0.480984
																	0.756	0.481334
																	0.757	0.481686
																	0.758	0.482038
																	0.759	0.482391
																	0.76	0.482745
																	0.761	0.4831
																	0.762	0.483455
																	0.763	0.483811
																	0.764	0.484169
																	0.765	0.484526
																	0.766	0.484885
																	0.767	0.485245
																	0.768	0.485605
																	0.769	0.485967
																	0.77	0.486329
																	0.771	0.486692
																	0.772	0.487056
																	0.773	0.487421
																	0.774	0.487787
																	0.775	0.488154
																	0.776	0.488521
																	0.777	0.48889
																	0.778	0.489259
																	0.779	0.48963
																	0.78	0.490001
																	0.781	0.490374
																	0.782	0.490747
																	0.783	0.491121
																	0.784	0.491497
																	0.785	0.491873
																	0.786	0.492251
																	0.787	0.492629
																	0.788	0.493009
																	0.789	0.493389
																	0.79	0.493771
																	0.791	0.494153
																	0.792	0.494537
																	0.793	0.494922
																	0.794	0.495308
																	0.795	0.495695
																	0.796	0.496083
																	0.797	0.496472
																	0.798	0.496863
																	0.799	0.497254
																	0.8	0.497647
																	0.801	0.498041
																	0.802	0.498436
																	0.803	0.498833
																	0.804	0.49923
																	0.805	0.499629
																	0.806	0.500029
																	0.807	0.50043
																	0.808	0.500833
																	0.809	0.501237
																	0.81	0.501642
																	0.811	0.502048
																	0.812	0.502456
																	0.813	0.502865
																	0.814	0.503276
																	0.815	0.503688
																	0.816	0.504101
																	0.817	0.504516
																	0.818	0.504932
																	0.819	0.505349
																	0.82	0.505768
																	0.821	0.506189
																	0.822	0.50661
																	0.823	0.507034
																	0.824	0.507459
																	0.825	0.507885
																	0.826	0.508313
																	0.827	0.508743
																	0.828	0.509174
																	0.829	0.509607
																	0.83	0.510041
																	0.831	0.510477
																	0.832	0.510915
																	0.833	0.511354
																	0.834	0.511795
																	0.835	0.512238
																	0.836	0.512682
																	0.837	0.513129
																	0.838	0.513577
																	0.839	0.514027
																	0.84	0.514478
																	0.841	0.514932
																	0.842	0.515387
																	0.843	0.515845
																	0.844	0.516304
																	0.845	0.516765
																	0.846	0.517228
																	0.847	0.517693
																	0.848	0.51816
																	0.849	0.51863
																	0.85	0.519101
																	0.851	0.519574
																	0.852	0.52005
																	0.853	0.520527
																	0.854	0.521007
																	0.855	0.521489
																	0.856	0.521974
																	0.857	0.52246
																	0.858	0.522949
																	0.859	0.52344
																	0.86	0.523934
																	0.861	0.52443
																	0.862	0.524928
																	0.863	0.525429
																	0.864	0.525933
																	0.865	0.526438
																	0.866	0.526947
																	0.867	0.527458
																	0.868	0.527972
																	0.869	0.528488
																	0.87	0.529008
																	0.871	0.529529
																	0.872	0.530054
																	0.873	0.530582
																	0.874	0.531112
																	0.875	0.531646
																	0.876	0.532182
																	0.877	0.532722
																	0.878	0.533265
																	0.879	0.53381
																	0.88	0.534359
																	0.881	0.534911
																	0.882	0.535467
																	0.883	0.536025
																	0.884	0.536588
																	0.885	0.537153
																	0.886	0.537722
																	0.887	0.538295
																	0.888	0.538871
																	0.889	0.539451
																	0.89	0.540035
																	0.891	0.540623
																	0.892	0.541214
																	0.893	0.54181
																	0.894	0.542409
																	0.895	0.543013
																	0.896	0.54362
																	0.897	0.544232
																	0.898	0.544849
																	0.899	0.545469
																	0.9	0.546095
																	0.901	0.546724
																	0.902	0.547359
																	0.903	0.547998
																	0.904	0.548642
																	0.905	0.549291
																	0.906	0.549945
																	0.907	0.550605
																	0.908	0.551269
																	0.909	0.551939
																	0.91	0.552614
																	0.911	0.553295
																	0.912	0.553982
																	0.913	0.554675
																	0.914	0.555373
																	0.915	0.556078
																	0.916	0.556789
																	0.917	0.557506
																	0.918	0.55823
																	0.919	0.55896
																	0.92	0.559697
																	0.921	0.560442
																	0.922	0.561193
																	0.923	0.561952
																	0.924	0.562718
																	0.925	0.563492
																	0.926	0.564274
																	0.927	0.565064
																	0.928	0.565863
																	0.929	0.56667
																	0.93	0.567485
																	0.931	0.56831
																	0.932	0.569144
																	0.933	0.569988
																	0.934	0.570841
																	0.935	0.571704
																	0.936	0.572578
																	0.937	0.573463
																	0.938	0.574358
																	0.939	0.575265
																	0.94	0.576183
																	0.941	0.577114
																	0.942	0.578057
																	0.943	0.579013
																	0.944	0.579982
																	0.945	0.580965
																	0.946	0.581962
																	0.947	0.582974
																	0.948	0.584001
																	0.949	0.585044
																	0.95	0.586103
																	0.951	0.58718
																	0.952	0.588274
																	0.953	0.589386
																	0.954	0.590518
																	0.955	0.59167
																	0.956	0.592842
																	0.957	0.594036
																	0.958	0.595253
																	0.959	0.596493
																	0.96	0.597758
																	0.961	0.599049
																	0.962	0.600368
																	0.963	0.601715
																	0.964	0.603092
																	0.965	0.604501
																	0.966	0.605943
																	0.967	0.60742
																	0.968	0.608935
																	0.969	0.61049
																	0.97	0.612086
																	0.971	0.613728
																	0.972	0.615417
																	0.973	0.617157
																	0.974	0.618952
																	0.975	0.620805
																	0.976	0.622722
																	0.977	0.624707
																	0.978	0.626766
																	0.979	0.628906
																	0.98	0.631133
																	0.981	0.633458
																	0.982	0.635888
																	0.983	0.638437
																	0.984	0.641117
																	0.985	0.643945
																	0.986	0.64694
																	0.987	0.650126
																	0.988	0.653531
																	0.989	0.657191
																	0.99	0.661153
																	0.991	0.665478
																	0.992	0.670246
																	0.993	0.675571
																	0.994	0.681614
																	0.995	0.688628
																	0.996	0.697024
																	0.997	0.707564
																	0.998	0.721922
																	0.999	0.745277

## Sheet: Results
e														Values estimated from slices			Distribution of 100 random deviations
f								diameter tc	4.64658	4.64658	4.64658	4.64658		Dm	0.394			0
g								For transverse view, input 0, for longitudinal views, input 1 or 2 for hypothesis H1 or H2:	0					cvd	0.314
h								For drawing figure for n=8, 9 or 10 input 8, 9 or 10:	9					s	0.123716			0.0671494
i								nb of pores along the diameter		8	9	10		R²	0.7054
j								maxi pore diameter		0.580822	0.516286	0.464658
k																1	0.005	-0.172965
l																2	0.015	-0.14572
m																3	0.025	-0.13161
n				RESULTS from 1000 simulations												4	0.035	-0.121669
o								mean diameter		0.417379	0.413603	0.400912				5	0.045	-0.113845
p								cv_mean diameter		0.258298	0.238979	0.200955				6	0.055	-0.107318
q								n		46.612	57.201	70.963				7	0.065	-0.101671
r								surfacepores		6.80589	8.12418	9.3215				8	0.075	-0.0966637
s																9	0.085	-0.0921427
t								nA		2.74878	3.37323	4.1848				10	0.095	-0.0880046
u								%surface pores in surface plate		0.401354	0.479096	0.549704				11	0.105	-0.0841762
v																12	0.115	-0.0806034
w								number of pores on the entire plate:					53			13	0.125	-0.0772453
x				Inte/Extrapolations from the number of pores on the entire plate												14	0.135	-0.07407
								re-estimated Dm			0.415101	0.417477				15	0.145	-0.0710522
								re-estimated cvd			0.246644	0.250586				16	0.155	-0.0681716
								nA			3.12549	3.12549				17	0.165	-0.0654112
								%surface pores in surface plate			0.448253	0.457542				18	0.175	-0.0627571
																19	0.185	-0.0601977
				Figure for one simulation fo the above selected case												20	0.195	-0.0577228
								%surface pores in surface plate		0	0.452975	0				21	0.205	-0.055324
										<0.580822193102392	<0.516286393868793	<0.464657754481913				22	0.215	-0.0529938
								n		0	55	0				23	0.225	-0.0507257
								Dm		#DIV/0!	0.411414	#DIV/0!				24	0.235	-0.048514
								cv		#DIV/0!	0.224849	#DIV/0!				25	0.245	-0.0463538
								n max		0	46	0				26	0.255	-0.0442406
								1		-	-	-				27	0.265	-0.0421702
								2		-	-	-				28	0.275	-0.0401392
								3		-	-	-				29	0.285	-0.0381443
								4		-	-	-				30	0.295	-0.0361825
								5		-	0.359203	-				31	0.305	-0.0342511
								6		-	-	-				32	0.315	-0.0323477
								7		-	-	-				33	0.325	-0.0304699
								8		-	-	-				34	0.335	-0.0286156
								9		-	-	-				35	0.345	-0.0267829
								10		-	-	-				36	0.355	-0.0249699
								11		-	-	-				37	0.365	-0.023175
								12		-	0.445792	-				38	0.375	-0.0213964
								13		-	0.438672	-				39	0.385	-0.0196328
								14		-	0.334059	-				40	0.395	-0.0178826
								15		-	0.356325	-				41	0.405	-0.0161445
								16		-	0.323018	-				42	0.415	-0.0144171
								17		-	-	-				43	0.425	-0.0126992
								18		-	-	-				44	0.435	-0.0109896
								19		-	-	-				45	0.445	-0.00928705
								20		-	0.463819	-				46	0.455	-0.00759047
								21		-	0.516286	-				47	0.465	-0.00589873
								22		-	0.49931	-				48	0.475	-0.00421072
								23		-	0.516286	-				49	0.485	-0.00252537
								24		-	0.516286	-				50	0.495	-0.000841615
								25		-	0.516286	-				51	0.505	0.000841615
								26		-	0.396031	-				52	0.515	0.00252537
								27		-	-	-				53	0.525	0.00421072
								28		-	0.392015	-				54	0.535	0.00589873
								29		-	0.408318	-				55	0.545	0.00759047
								30		-	0.516286	-				56	0.555	0.00928705
								31		-	0.480443	-				57	0.565	0.0109896
								32		-	0.383701	-				58	0.575	0.0126992
								33		-	0.516286	-				59	0.585	0.0144171
								34		-	0.463002	-				60	0.595	0.0161445
								35		-	0.512156	-				61	0.605	0.0178826
								36		-	-	-				62	0.615	0.0196328
								37		-	-	-				63	0.625	0.0213964
								38		-	0.426786	-				64	0.635	0.023175
								39		-	0.474016	-				65	0.645	0.0249699
								40		-	0.24888	-				66	0.655	0.0267829
								41		-	0.277476	-				67	0.665	0.0286156
								42		-	0.377605	-				68	0.675	0.0304699
								43		-	0.516286	-				69	0.685	0.0323477
								44		-	0.383116	-				70	0.695	0.0342511
								45		-	0.228917	-				71	0.705	0.0361825
								46		-	0.279041	-				72	0.715	0.0381443
								47		-	0.512156	-				73	0.725	0.0401392
								48		-	0.506137	-				74	0.735	0.0421702
								49		-	0.492485	-				75	0.745	0.0442406
								50		-	0.290235	-				76	0.755	0.0463538
								51		-	0.426498	-				77	0.765	0.048514
								52		-	0.445556	-				78	0.775	0.0507257
								53		-	0.462801	-				79	0.785	0.0529938
								54		-	0.350364	-				80	0.795	0.055324
								55		-	-	-				81	0.805	0.0577228
								56		-	0.340864	-				82	0.815	0.0601977
								57		-	0.516286	-				83	0.825	0.0627571
								58		-	0.516286	-				84	0.835	0.0654112
								59		-	0.485229	-				85	0.845	0.0681716
								60		-	0.467374	-				86	0.855	0.0710522
								61		-	0.433242	-				87	0.865	0.07407
								62		-	0.33545	-				88	0.875	0.0772453
								63		-	0.174632	-				89	0.885	0.0806034
								64		-	-	-				90	0.895	0.0841762
								65		-	-	-				91	0.905	0.0880046
								66		-	0.414611	-				92	0.915	0.0921427
								67		-	0.457744	-				93	0.925	0.0966637
								68		-	0.451164	-				94	0.935	0.101671
								69		-	0.483275	-				95	0.945	0.107318
								70		-	0.412908	-				96	0.955	0.113845
								71		-	0.276482	-				97	0.965	0.121669
								72		-	-	-				98	0.975	0.13161
								73		-	-	-				99	0.985	0.14572
								74		-	-	-				100	0.995	0.172965
								75		-	-	-
								76		-	-	-
								77		-	0.208919	-
								78		-	0.338262	-
								79		-	0.263113	-
								80		-	-	-
								81		-	-	-
								82		-	-	-
								83		-	-	-
								84		-	-	-
								85		-	-	-
								86		-	-	-
								87		-	-	-
								88		-	-	-
								89		-	-	-
								90		-	-	-
								91		-	-	-
								92		-	-	-
								93		-	-	-
								94		-	-	-
								95		-	-	-
								96		-	-	-
								97		-	-	-
								98		-	-	-
								99		-	-	-
								100		-	-	-

## Sheet: Fig
0	0
1	1

## Sheet: Results H1
e														Values estimated from slices			Distribution of 100 random deviations
f								diameter tc	5.312	5.312	5.312	5.312		Dm	0.457667			0
g								For transverse view, input 0, for longitudinal views, input 1 or 2 for hypothesis H1 or H2:	1					cvd	0.258711
h								For drawing figure for n=8, 9 or 10 input 8, 9 or 10:	10					s	0.118403			0.113883
i								nb of pores along the diameter		8	9	10		R²	0.0749
j								maxi pore diameter		0.664	0.590222	0.5312
k																1	0.005	-0.293343
l																2	0.015	-0.247136
m																3	0.025	-0.223206
n				RESULTS from 1000 simulations												4	0.035	-0.206346
o								mean diameter		0.426078	0.424815	0.41593				5	0.045	-0.193077
p								cv_mean diameter		0.29473	0.275183	0.253184				6	0.055	-0.182007
q								n		45.909	56.084	69.424				7	0.065	-0.17243
r								surfacepores		7.12102	8.55802	10.0436				8	0.075	-0.163938
s																9	0.085	-0.156271
t								nA		2.07153	2.53065	3.13258				10	0.095	-0.149253
u								%surface pores in surface plate		0.321318	0.386159	0.453192				11	0.105	-0.14276
v																12	0.115	-0.1367
w								number of pores on the entire plate:					71.0158			13	0.125	-0.131005
x				Inte/Extrapolations from the number of pores on the entire plate												14	0.135	-0.12562
								re-estimated Dm			0.422961	0.41487				15	0.145	-0.120502
								re-estimated cvd			0.246498	0.250559				16	0.155	-0.115616
								nA			3.20441	3.20441				17	0.165	-0.110935
								%surface pores in surface plate			0.481312	0.461191				18	0.175	-0.106434
																19	0.185	-0.102093
				Figure for one simulation fo the above selected case												20	0.195	-0.0978957
								%surface pores in surface plate		0	0	0.425917				21	0.205	-0.0938274
										<0.664	<0.590222222222222	<0.5312				22	0.215	-0.0898754
								n		0	0	68				23	0.225	-0.0860288
								Dm		#DIV/0!	#DIV/0!	0.409155				24	0.235	-0.082278
								cv		#DIV/0!	#DIV/0!	0.236093				25	0.245	-0.0786144
								n max		0	0	57				26	0.255	-0.0750303
								1		-	-	-				27	0.265	-0.0715191
								2		-	-	-				28	0.275	-0.0680746
								3		-	-	-				29	0.285	-0.0646913
								4		-	-	-				30	0.295	-0.0613642
								5		-	-	-				31	0.305	-0.0580886
								6		-	-	0.479075				32	0.315	-0.0548605
								7		-	-	-				33	0.325	-0.0516758
								8		-	-	-				34	0.335	-0.048531
								9		-	-	-				35	0.345	-0.0454228
								10		-	-	-				36	0.355	-0.0423481
								11		-	-	-				37	0.365	-0.0393039
								12		-	-	-				38	0.375	-0.0362876
								13		-	-	0.319021				39	0.385	-0.0332965
								14		-	-	0.338526				40	0.395	-0.0303282
								15		-	-	0.489469				41	0.405	-0.0273804
								16		-	-	0.238304				42	0.415	-0.0244508
								17		-	-	0.412129				43	0.425	-0.0215374
								18		-	-	0.315745				44	0.435	-0.0186379
								19		-	-	-				45	0.445	-0.0157505
								20		-	-	-				46	0.455	-0.0128731
								21		-	-	-				47	0.465	-0.010004
								22		-	-	0.422532				48	0.475	-0.00714121
								23		-	-	0.41563				49	0.485	-0.00428292
								24		-	-	0.5312				50	0.495	-0.00142734
								25		-	-	0.420865				51	0.505	0.00142734
								26		-	-	0.309799				52	0.515	0.00428292
								27		-	-	0.511281				53	0.525	0.00714121
								28		-	-	0.421377				54	0.535	0.010004
								29		-	-	0.266174				55	0.545	0.0128731
								30		-	-	-				56	0.555	0.0157505
								31		-	-	-				57	0.565	0.0186379
								32		-	-	0.323681				58	0.575	0.0215374
								33		-	-	0.423511				59	0.585	0.0244508
								34		-	-	0.354873				60	0.595	0.0273804
								35		-	-	0.304952				61	0.605	0.0303282
								36		-	-	0.527048				62	0.615	0.0332965
								37		-	-	0.525013				63	0.625	0.0362876
								38		-	-	0.367963				64	0.635	0.0393039
								39		-	-	0.5312				65	0.645	0.0423481
								40		-	-	-				66	0.655	0.0454228
								41		-	-	0.334123				67	0.665	0.048531
								42		-	-	0.5312				68	0.675	0.0516758
								43		-	-	0.361727				69	0.685	0.0548605
								44		-	-	0.5312				70	0.695	0.0580886
								45		-	-	0.455086				71	0.705	0.0613642
								46		-	-	0.5312				72	0.715	0.0646913
								47		-	-	0.5312				73	0.725	0.0680746
								48		-	-	0.448932				74	0.735	0.0715191
								49		-	-	0.337553				75	0.745	0.0750303
								50		-	-	-				76	0.755	0.0786144
								51		-	-	0.362856				77	0.765	0.082278
								52		-	-	0.499455				78	0.775	0.0860288
								53		-	-	0.5312				79	0.785	0.0898754
								54		-	-	0.511297				80	0.795	0.0938274
								55		-	-	0.495326				81	0.805	0.0978957
								56		-	-	0.377017				82	0.815	0.102093
								57		-	-	0.439778				83	0.825	0.106434
								58		-	-	0.454849				84	0.835	0.110935
								59		-	-	0.470685				85	0.845	0.115616
								60		-	-	0.456469				86	0.855	0.120502
								61		-	-	-				87	0.865	0.12562
								62		-	-	0.386176				88	0.875	0.131005
								63		-	-	0.354924				89	0.885	0.1367
								64		-	-	0.513383				90	0.895	0.14276
								65		-	-	0.459622				91	0.905	0.149253
								66		-	-	0.495547				92	0.915	0.156271
								67		-	-	0.5312				93	0.925	0.163938
								68		-	-	0.5312				94	0.935	0.17243
								69		-	-	0.432194				95	0.945	0.182007
								70		-	-	-				96	0.955	0.193077
								71		-	-	-				97	0.965	0.206346
								72		-	-	0.309035				98	0.975	0.223206
								73		-	-	0.300375				99	0.985	0.247136
								74		-	-	0.375983				100	0.995	0.293343
								75		-	-	0.345529
								76		-	-	0.5312
								77		-	-	0.465859
								78		-	-	0.5312
								79		-	-	0.419457
								80		-	-	-
								81		-	-	-
								82		-	-	-
								83		-	-	0.29108
								84		-	-	0.241126
								85		-	-	0.409843
								86		-	-	0.385958
								87		-	-	0.383228
								88		-	-	0.361359
								89		-	-	0.242406
								90		-	-	-
								91		-	-	-
								92		-	-	-
								93		-	-	-
								94		-	-	-
								95		-	-	0.232953
								96		-	-	0.247639
								97		-	-	0.133524
								98		-	-	-
								99		-	-	-
								100		-	-	-

## Sheet: Fig H1
0	0
1	1

## Sheet: Results H2
e														Values estimated from slices			Distribution of 100 random deviations
f								diameter tc	5.312	5.312	5.312	5.312		Dm	0.453434			0
g								For transverse view, input 0, for longitudinal views, input 1 or 2 for hypothesis H1 or H2:	2					cvd	0.26513
h								For drawing figure for n=8, 9 or 10 input 8, 9 or 10:	10					s	0.120219			0.115629
i								nb of pores along the diameter		8	9	10		R²	0.0749
j								maxi pore diameter		0.664	0.590222	0.5312
k																1	0.005	-0.297842
l																2	0.015	-0.250926
m																3	0.025	-0.226629
n				RESULTS from 1000 simulations												4	0.035	-0.20951
o								mean diameter		0.423256	0.420296	0.4121				5	0.045	-0.196038
p								cv_mean diameter		0.294403	0.282686	0.259724				6	0.055	-0.184798
q								n		46.253	56.172	69.453				7	0.065	-0.175075
r								surfacepores		7.07878	8.42352	9.89458				8	0.075	-0.166452
s																9	0.085	-0.158667
t								nA		2.08705	2.53462	3.13389				10	0.095	-0.151541
u								%surface pores in surface plate		0.319412	0.38009	0.446468				11	0.105	-0.144949
v																12	0.115	-0.138797
w								number of pores on the entire plate:					71.8264			13	0.125	-0.133014
x				Inte/Extrapolations from the number of pores on the entire plate												14	0.135	-0.127546
								re-estimated Dm			0.415625	0.410635				15	0.145	-0.12235
								re-estimated cvd			0.264194	0.255621				16	0.155	-0.117389
								nA			3.24099	3.24099				17	0.165	-0.112636
								%surface pores in surface plate			0.475854	0.45833				18	0.175	-0.108066
																19	0.185	-0.103659
				Figure for one simulation fo the above selected case												20	0.195	-0.0993969
								%surface pores in surface plate		0	0	0.449419				21	0.205	-0.0952662
										<0.664	<0.590222222222222	<0.5312				22	0.215	-0.0912536
								n		0	0	72				23	0.225	-0.0873481
								Dm		#DIV/0!	#DIV/0!	0.40934				24	0.235	-0.0835397
								cv		#DIV/0!	#DIV/0!	0.226174				25	0.245	-0.0798199
								n max		0	0	61				26	0.255	-0.0761809
								1		-	-	-				27	0.265	-0.0726159
								2		-	-	-				28	0.275	-0.0691186
								3		-	-	-				29	0.285	-0.0656834
								4		-	-	0.249378				30	0.295	-0.0623052
								5		-	-	0.271718				31	0.305	-0.0589794
								6		-	-	0.251599				32	0.315	-0.0557017
								7		-	-	0.373571				33	0.325	-0.0524682
								8		-	-	-				34	0.335	-0.0492752
								9		-	-	-				35	0.345	-0.0461193
								10		-	-	-				36	0.355	-0.0429975
								11		-	-	-				37	0.365	-0.0399066
								12		-	-	-				38	0.375	-0.0368441
								13		-	-	0.422897				39	0.385	-0.0338071
								14		-	-	0.434557				40	0.395	-0.0307933
								15		-	-	0.390547				41	0.405	-0.0278003
								16		-	-	0.48637				42	0.415	-0.0248258
								17		-	-	0.322384				43	0.425	-0.0218676
								18		-	-	0.373622				44	0.435	-0.0189237
								19		-	-	-				45	0.445	-0.015992
								20		-	-	-				46	0.455	-0.0130706
								21		-	-	-				47	0.465	-0.0101574
								22		-	-	0.44274				48	0.475	-0.00725072
								23		-	-	0.288594				49	0.485	-0.0043486
								24		-	-	0.3392				50	0.495	-0.00144923
								25		-	-	0.412086				51	0.505	0.00144923
								26		-	-	0.268259				52	0.515	0.0043486
								27		-	-	0.5312				53	0.525	0.00725072
								28		-	-	0.423042				54	0.535	0.0101574
								29		-	-	0.380872				55	0.545	0.0130706
								30		-	-	-				56	0.555	0.015992
								31		-	-	-				57	0.565	0.0189237
								32		-	-	0.5312				58	0.575	0.0218676
								33		-	-	0.415431				59	0.585	0.0248258
								34		-	-	0.5312				60	0.595	0.0278003
								35		-	-	0.340117				61	0.605	0.0307933
								36		-	-	0.525492				62	0.615	0.0338071
								37		-	-	0.401777				63	0.625	0.0368441
								38		-	-	0.468801				64	0.635	0.0399066
								39		-	-	0.440525				65	0.645	0.0429975
								40		-	-	0.281025				66	0.655	0.0461193
								41		-	-	0.227711				67	0.665	0.0492752
								42		-	-	0.446315				68	0.675	0.0524682
								43		-	-	0.461777				69	0.685	0.0557017
								44		-	-	0.5312				70	0.695	0.0589794
								45		-	-	0.5312				71	0.705	0.0623052
								46		-	-	0.5312				72	0.715	0.0656834
								47		-	-	0.460449				73	0.725	0.0691186
								48		-	-	0.268259				74	0.735	0.0726159
								49		-	-	0.327994				75	0.745	0.0761809
								50		-	-	0.305982				76	0.755	0.0798199
								51		-	-	0.371249				77	0.765	0.0835397
								52		-	-	0.500007				78	0.775	0.0873481
								53		-	-	0.302695				79	0.785	0.0912536
								54		-	-	0.5312				80	0.795	0.0952662
								55		-	-	0.471973				81	0.805	0.0993969
								56		-	-	0.5312				82	0.815	0.103659
								57		-	-	0.51382				83	0.825	0.108066
								58		-	-	0.517676				84	0.835	0.112636
								59		-	-	0.5312				85	0.845	0.117389
								60		-	-	0.19659				86	0.855	0.12235
								61		-	-	-				87	0.865	0.127546
								62		-	-	0.482348				88	0.875	0.133014
								63		-	-	0.310009				89	0.885	0.138797
								64		-	-	0.48578				90	0.895	0.144949
								65		-	-	0.450867				91	0.905	0.151541
								66		-	-	0.478768				92	0.915	0.158667
								67		-	-	0.437329				93	0.925	0.166452
								68		-	-	0.353484				94	0.935	0.175075
								69		-	-	0.306073				95	0.945	0.184798
								70		-	-	0.20918				96	0.955	0.196038
								71		-	-	-				97	0.965	0.20951
								72		-	-	0.5312				98	0.975	0.226629
								73		-	-	0.390547				99	0.985	0.250926
								74		-	-	0.353484				100	0.995	0.297842
								75		-	-	0.455901
								76		-	-	0.401588
								77		-	-	0.495357
								78		-	-	0.437548
								79		-	-	0.398447
								80		-	-	-
								81		-	-	-
								82		-	-	-
								83		-	-	0.468888
								84		-	-	0.363612
								85		-	-	0.368412
								86		-	-	0.5312
								87		-	-	0.357263
								88		-	-	0.333715
								89		-	-	-
								90		-	-	-
								91		-	-	-
								92		-	-	-
								93		-	-	-
								94		-	-	-
								95		-	-	0.454654
								96		-	-	0.458916
								97		-	-	-
								98		-	-	-
								99		-	-	-
								100		-	-	-

## Sheet: Fig H2
0	0
1	1

## Sheet: Results Transverse
e														Values estimated from slices			Distribution of 100 random deviations
f								diameter tc	4.64658	4.64658	4.64658	4.64658		Dm	0.404963			0
g								For transverse view, input 0, for longitudinal views, input 1 or 2 for hypothesis H1 or H2:	0					cvd	0.27194
h								For drawing figure for n=8, 9 or 10 input 8, 9 or 10:	9					s	0.110126			0.0597729
i								nb of pores along the diameter		8	9	10		R²	0.7054
j								maxi pore diameter		0.580822	0.516286	0.464658
k																1	0.005	-0.153965
l																2	0.015	-0.129713
m																3	0.025	-0.117153
n				RESULTS from 1000 simulations												4	0.035	-0.108303
o								mean diameter		0.422303	0.415566	0.403384				5	0.045	-0.101339
p								cv_mean diameter		0.232744	0.231253	0.192429				6	0.055	-0.0955286
q								n		46.357	57.392	71.096				7	0.065	-0.0905023
r								surfacepores		6.8441	8.19968	9.42344				8	0.075	-0.086045
s																9	0.085	-0.0820206
t								nA		2.73375	3.3845	4.19264				10	0.095	-0.0783371
u								%surface pores in surface plate		0.403607	0.483548	0.555715				11	0.105	-0.0749292
v																12	0.115	-0.0717489
w								number of pores on the entire plate:					53			13	0.125	-0.0687597
x				Inte/Extrapolations from the number of pores on the entire plate												14	0.135	-0.0659332
								re-estimated Dm			0.418247	0.41947				15	0.145	-0.063247
								re-estimated cvd			0.231847	0.243696				16	0.155	-0.0606828
								nA			3.12549	3.12549				17	0.165	-0.0582256
								%surface pores in surface plate			0.451731	0.460419				18	0.175	-0.0558631
																19	0.185	-0.0535848
				Figure for one simulation fo the above selected case												20	0.195	-0.0513818
								%surface pores in surface plate		0	0.498288	0				21	0.205	-0.0492465
										<0.580822193102392	<0.516286393868793	<0.464657754481913				22	0.215	-0.0471723
								n		0	57	0				23	0.225	-0.0451533
								Dm		#DIV/0!	0.424034	#DIV/0!				24	0.235	-0.0431847
								cv		#DIV/0!	0.222971	#DIV/0!				25	0.245	-0.0412618
								n max		0	46	0				26	0.255	-0.0393806
								1		-	-	-				27	0.265	-0.0375377
								2		-	-	-				28	0.275	-0.0357299
								3		-	-	-				29	0.285	-0.0339541
								4		-	0.262749	-				30	0.295	-0.0322078
								5		-	0.405517	-				31	0.305	-0.0304886
								6		-	0.300262	-				32	0.315	-0.0287942
								7		-	-	-				33	0.325	-0.0271227
								8		-	-	-				34	0.335	-0.0254721
								9		-	-	-				35	0.345	-0.0238407
								10		-	-	-				36	0.355	-0.0222269
								11		-	0.207722	-				37	0.365	-0.0206292
								12		-	0.376499	-				38	0.375	-0.019046
								13		-	0.434848	-				39	0.385	-0.0174761
								14		-	0.495698	-				40	0.395	-0.0159182
								15		-	0.34649	-				41	0.405	-0.014371
								16		-	0.437575	-				42	0.415	-0.0128333
								17		-	-	-				43	0.425	-0.0113042
								18		-	-	-				44	0.435	-0.00978234
								19		-	-	-				45	0.445	-0.00826684
								20		-	0.390788	-				46	0.455	-0.00675664
								21		-	0.516286	-				47	0.465	-0.00525074
								22		-	0.359763	-				48	0.475	-0.00374817
								23		-	0.516286	-				49	0.485	-0.00224796
								24		-	0.503945	-				50	0.495	-0.000749162
								25		-	0.516286	-				51	0.505	0.000749162
								26		-	0.308093	-				52	0.515	0.00224796
								27		-	-	-				53	0.525	0.00374817
								28		-	0.30476	-				54	0.535	0.00525074
								29		-	0.45386	-				55	0.545	0.00675664
								30		-	0.500894	-				56	0.555	0.00826684
								31		-	0.4751	-				57	0.565	0.00978234
								32		-	0.493594	-				58	0.575	0.0113042
								33		-	0.472852	-				59	0.585	0.0128333
								34		-	0.516286	-				60	0.595	0.014371
								35		-	0.499372	-				61	0.605	0.0159182
								36		-	0.316844	-				62	0.615	0.0174761
								37		-	0.396521	-				63	0.625	0.019046
								38		-	0.516286	-				64	0.635	0.0206292
								39		-	0.470818	-				65	0.645	0.0222269
								40		-	0.437764	-				66	0.655	0.0238407
								41		-	0.261891	-				67	0.665	0.0254721
								42		-	0.485092	-				68	0.675	0.0271227
								43		-	0.43527	-				69	0.685	0.0287942
								44		-	0.506902	-				70	0.695	0.0304886
								45		-	0.29838	-				71	0.705	0.0322078
								46		-	0.399539	-				72	0.715	0.0339541
								47		-	0.463642	-				73	0.725	0.0357299
								48		-	0.486605	-				74	0.735	0.0375377
								49		-	0.516286	-				75	0.745	0.0393806
								50		-	0.440891	-				76	0.755	0.0412618
								51		-	0.42568	-				77	0.765	0.0431847
								52		-	0.516286	-				78	0.775	0.0451533
								53		-	0.499372	-				79	0.785	0.0471723
								54		-	-	-				80	0.795	0.0492465
								55		-	0.258253	-				81	0.805	0.0513818
								56		-	0.448775	-				82	0.815	0.0535848
								57		-	0.516286	-				83	0.825	0.0558631
								58		-	0.497809	-				84	0.835	0.0582256
								59		-	0.516286	-				85	0.845	0.0606828
								60		-	0.516286	-				86	0.855	0.063247
								61		-	0.430193	-				87	0.865	0.0659332
								62		-	0.444883	-				88	0.875	0.0687597
								63		-	-	-				89	0.885	0.0717489
								64		-	-	-				90	0.895	0.0749292
								65		-	-	-				91	0.905	0.0783371
								66		-	0.392317	-				92	0.915	0.0820206
								67		-	0.494131	-				93	0.925	0.086045
								68		-	0.516286	-				94	0.935	0.0905023
								69		-	0.474947	-				95	0.945	0.0955286
								70		-	0.342939	-				96	0.955	0.101339
								71		-	-	-				97	0.965	0.108303
								72		-	-	-				98	0.975	0.117153
								73		-	-	-				99	0.985	0.129713
								74		-	-	-				100	0.995	0.153965
								75		-	-	-
								76		-	0.174298	-
								77		-	0.176623	-
								78		-	-	-
								79		-	-	-
								80		-	-	-
								81		-	-	-
								82		-	-	-
								83		-	-	-
								84		-	-	-
								85		-	-	-
								86		-	-	-
								87		-	-	-
								88		-	-	-
								89		-	-	-
								90		-	-	-
								91		-	-	-
								92		-	-	-
								93		-	-	-
								94		-	-	-
								95		-	-	-
								96		-	-	-
								97		-	-	-
								98		-	-	-
								99		-	-	-
								100		-	-	-

[truncated: 2 more sheets: Fig Transverse, Figures]
